# Supplementary material for: Epiblast-like stem cells established by Wnt/β-catenin signaling manifest distinct features of formative pluripotency and germline competence
Source: Cell Rep. Author manuscript; Available in PMC 2023 Mar 20. (PMC10026833; doi:10.1016/j.celrep.2023.112021)
Supplement: 2 [file NIHMS1870546-supplement-2.xlsx]

## Sheet: Sheet1
Table S1. List of enriched motifs of the three clusters of differential ATAC-seq peaks. Related to Figure 2D.
Cluster 1
Motif Name	P-value	Log P-value	q-value (Benjamini)	% of Target Sequences with Motif	% of Background Sequences with Motif
Klf4(Zf)/mES-Klf4-ChIP-Seq(GSE11431)/Homer	1e-178	-411.1	0	0.1246	0.0264
OCT4-SOX2-TCF-NANOG(POU,Homeobox,HMG)/mES-Oct4-ChIP-Seq(GSE11431)/Homer	1e-157	-363.6	0	0.0758	0.0102
Sox2(HMG)/mES-Sox2-ChIP-Seq(GSE11431)/Homer	1e-116	-267.3	0	0.1734	0.0669
Esrrb(NR)/mES-Esrrb-ChIP-Seq(GSE11431)/Homer	1e-97	-224.6	0	0.1458	0.0558
Sp5(Zf)/mES-Sp5.Flag-ChIP-Seq(GSE72989)/Homer	1e-42	-97.13	0	0.1231	0.0643
Oct4(POU,Homeobox)/mES-Oct4-ChIP-Seq(GSE11431)/Homer	1e-36	-83.06	0	0.0672	0.0286
Tcfcp2l1(CP2)/mES-Tcfcp2l1-ChIP-Seq(GSE11431)/Homer	1e-35	-81.74	0	0.0364	0.0107
Nr5a2(NR)/mES-Nr5a2-ChIP-Seq(GSE19019)/Homer	1e-29	-67.69	0	0.0965	0.0524
Tcf3(HMG)/mES-Tcf3-ChIP-Seq(GSE11724)/Homer	1e-12	-27.86	0	0.0367	0.0195
Zic3(Zf)/mES-Zic3-ChIP-Seq(GSE37889)/Homer	1e-07	-16.96	0	0.0527	0.0359
Nanog(Homeobox)/mES-Nanog-ChIP-Seq(GSE11724)/Homer	1e-06	-15.67	0	0.3957	0.3569
Unknown-ESC-element(?)/mES-Nanog-ChIP-Seq(GSE11724)/Homer	1e-06	-14.36	0	0.0586	0.0423
Stat3(Stat)/mES-Stat3-ChIP-Seq(GSE11431)/Homer	1e-05	-13.47	0	0.0512	0.0365
Cluster 2
Motif Name	P-value	Log P-value	q-value (Benjamini)	% of Target Sequences with Motif	% of Background Sequences with Motif
PH0107.1_Msx2/Jaspar(0.664)	1e-228	-525.8	0	0.089	0.0008
KLF5(Zf)/LoVo-KLF5-ChIP-Seq(GSE49402)/Homer(0.673)	1e-213	-490.5	0	0.0909	0.0012
Smad4(MAD)/ESC-SMAD4-ChIP-Seq(GSE29422)/Homer(0.562)	1e-181	-417.8	0	0.1199	0.0053
TFAP2C(var.2)/MA0814.2/Jaspar(0.677)	1e-173	-400.6	0	0.1135	0.0049
YY2/MA0748.2/Jaspar(0.697)	1e-166	-384	0	0.0735	0.001
OSR2/MA1646.1/Jaspar(0.651)	1e-161	-372.2	0	0.0767	0.0014
ZBTB12/MA1649.1/Jaspar(0.709)	1e-160	-368.7	0	0.1206	0.0071
PB0115.1_Ehf_2/Jaspar(0.685)	1e-149	-345.3	0	0.0851	0.0026
Znf263(Zf)/K562-Znf263-ChIP-Seq(GSE31477)/Homer(0.670)	1e-145	-335	0	0.1296	0.0105
PB0047.1_Myf6_1/Jaspar(0.784)	1e-144	-332.4	0	0.0503	0.0003
PH0170.1_Tgif2/Jaspar(0.729)	1e-133	-308.4	0	0.0754	0.0022
E2F8/MA0865.1/Jaspar(0.682)	1e-89	-205.3	0	0.0554	0.0021
MafK(bZIP)/C2C12-MafK-ChIP-Seq(GSE36030)/Homer	1e-44	-102.1	0	0.0819	0.0176
LEF1(HMG)/H1-LEF1-ChIP-Seq(GSE64758)/Homer	1e-41	-95.51	0	0.1225	0.0394
YY1(Zf)/Promoter/Homer	1e-41	-95.76	0	0.0516	0.007
Tcf3(HMG)/mES-Tcf3-ChIP-Seq(GSE11724)/Homer	1e-36	-84.19	0	0.0735	0.0171
MafB(bZIP)/BMM-Mafb-ChIP-Seq(GSE75722)/Homer	1e-35	-80.67	0	0.0928	0.0274
SCRT1(Zf)/HEK293-SCRT1.eGFP-ChIP-Seq(Encode)/Homer	1e-27	-63.13	0	0.078	0.0243
HINFP(Zf)/K562-HINFP.eGFP-ChIP-Seq(Encode)/Homer	1e-24	-56.92	0	0.0877	0.0318
Tcf7(HMG)/GM12878-TCF7-ChIP-Seq(Encode)/Homer	1e-18	-43.02	0	0.06	0.0204
GRHL2(CP2)/HBE-GRHL2-ChIP-Seq(GSE46194)/Homer	1e-13	-30.31	0	0.0593	0.0248
ZBTB12(Zf)/HEK293-ZBTB12.GFP-ChIP-Seq(GSE58341)/Homer	1e-10	-25.01	0	0.0774	0.04
PAX5(Paired,Homeobox)/GM12878-PAX5-ChIP-Seq(GSE32465)/Homer	1e-08	-18.43	0	0.0561	0.029
Unknown-ESC-element(?)/mES-Nanog-ChIP-Seq(GSE11724)/Homer	1e-07	-16.36	0	0.078	0.0471
Cluster 3
Motif Name	P-value	Log P-value	q-value (Benjamini)	% of Target Sequences with Motif	% of Background Sequences with Motif
FOXA1(Forkhead)/MCF7-FOXA1-ChIP-Seq(GSE26831)/Homer	1e-93	-216.4	0	0.1545	0.0451
Foxa2(Forkhead)/Liver-Foxa2-ChIP-Seq(GSE25694)/Homer	1e-74	-170.7	0	0.1331	0.0412
CTCF(Zf)/CD4+-CTCF-ChIP-Seq(Barski_et_al.)/Homer	1e-73	-169.6	0	0.0703	0.0119
BORIS(Zf)/K562-CTCFL-ChIP-Seq(GSE32465)/Homer	1e-65	-150.5	0	0.0781	0.0168
Foxa3(Forkhead)/Liver-Foxa3-ChIP-Seq(GSE77670)/Homer	1e-60	-139.2	0	0.0694	0.0144
Zic2(Zf)/ESC-Zic2-ChIP-Seq(SRP197560)/Homer	1e-52	-120.6	0	0.1233	0.0456
FoxD3(forkhead)/ZebrafishEmbryo-Foxd3.biotin-ChIP-seq(GSE106676)/Homer	1e-51	-119.7	0	0.1183	0.0428
Foxo3(Forkhead)/U2OS-Foxo3-ChIP-Seq(E-MTAB-2701)/Homer	1e-42	-96.97	0	0.0945	0.0337
FOXK1(Forkhead)/HEK293-FOXK1-ChIP-Seq(GSE51673)/Homer	1e-41	-95.75	0	0.1179	0.0485
Lhx2(Homeobox)/HFSC-Lhx2-ChIP-Seq(GSE48068)/Homer(0.949)	1e-41	-94.45	0	0.083	0.0276
FoxL2(Forkhead)/Ovary-FoxL2-ChIP-Seq(GSE60858)/Homer	1e-39	-91.04	0	0.0953	0.0356
Foxf1(Forkhead)/Lung-Foxf1-ChIP-Seq(GSE77951)/Homer	1e-38	-87.57	0	0.0986	0.0384
FOXP1(Forkhead)/H9-FOXP1-ChIP-Seq(GSE31006)/Homer	1e-33	-76.71	0	0.062	0.0195
Gata6(Zf)/HUG1N-GATA6-ChIP-Seq(GSE51936)/Homer	1e-31	-71.71	0	0.1015	0.0447
Gata2(Zf)/K562-GATA2-ChIP-Seq(GSE18829)/Homer	1e-31	-73.14	0	0.0855	0.034
Sox17(HMG)/Endoderm-Sox17-ChIP-Seq(GSE61475)/Homer	1e-30	-70.65	0	0.0961	0.0415
Oct4(POU,Homeobox)/mES-Oct4-ChIP-Seq(GSE11431)/Homer	1e-28	-66.61	0	0.0555	0.0178
FOXK2(Forkhead)/U2OS-FOXK2-ChIP-Seq(E-MTAB-2204)/Homer	1e-27	-62.96	0	0.0776	0.0318
Gata1(Zf)/K562-GATA1-ChIP-Seq(GSE18829)/Homer	1e-27	-62.96	0	0.0768	0.0313
Dlx3(Homeobox)/Kerainocytes-Dlx3-ChIP-Seq(GSE89884)/Homer	1e-20	-47.71	0	0.0653	0.0283
DLX5(Homeobox)/BasalGanglia-Dlx5-ChIP-seq(GSE124936)/Homer	1e-18	-42.83	0	0.0756	0.0368
Zfp281(Zf)/ES-Zfp281-ChIP-Seq(GSE81042)/Homer	1e-09	-21.22	0	0.0633	0.0375
Atf3(bZIP)/GBM-ATF3-ChIP-Seq(GSE33912)/Homer	1e-06	-13.88	0	0.0563	0.0366
Fos(bZIP)/TSC-Fos-ChIP-Seq(GSE110950)/Homer	1e-06	-15.44	0	0.0505	0.031
AP-1(bZIP)/ThioMac-PU.1-ChIP-Seq(GSE21512)/Homer	1e-05	-13.76	0	0.0629	0.0421
Atf1(bZIP)/K562-ATF1-ChIP-Seq(GSE31477)/Homer	1e-05	-12.17	0	0.0501	0.0329
