# Supplementary material for: Epiblast-like stem cells established by Wnt/β-catenin signaling manifest distinct features of formative pluripotency and germline competence
Source: Cell Rep. Author manuscript; Available in PMC 2023 Mar 20. (PMC10026833; doi:10.1016/j.celrep.2023.112021)
Supplement: 3 [file NIHMS1870546-supplement-3.xls]

## Sheet: kernal_gene_expressions
Table S2. Table of the kernel gene expression capturing the dynamics of E4.5, E5.5 and E6.5 epiblasts. Related to Figure 3G and Figure S3F.
Gene	T1	T2	T3	T4	T5	T6	T7	T8	T9	T10	T11	T12	T13	T14	T15	T16	T17	T18	T19	T20	T21	T22	T23	T24	T25	T26	T27	T28	T29	T30	T31	T32	T33	T34	T35	T36	T37	T38	T39	T40	T41	T42	T43	T44	T45	T46	T47	T48	T49
Dppa5a	2.28568	2.31664	2.34736	2.37744	2.40646	2.434	2.45962	2.48288	2.50336	2.52061	2.5342	2.54369	2.54865	2.54867	2.54332	2.53221	2.51495	2.49119	2.46059	2.42283	2.37766	2.32486	2.26424	2.19573	2.1198	2.03783	1.95132	1.86172	1.77043	1.6788	1.58807	1.49917	1.41266	1.32904	1.24872	1.17206	1.09935	1.03082	0.966618	0.906835	0.85151	0.800632	0.754147	0.71197	0.673951	0.639553	0.608111	0.579039	0.551822
Apoe	2.16774	2.12371	2.08007	2.03684	1.99402	1.95163	1.90966	1.86814	1.82706	1.78643	1.74627	1.70657	1.66735	1.62862	1.59037	1.55263	1.51538	1.47865	1.44244	1.40674	1.37157	1.33694	1.30284	1.26928	1.23626	1.2038	1.17188	1.14052	1.10972	1.07947	1.04978	1.02065	0.992084	0.964077	0.936631	0.909744	0.883415	0.857644	0.832427	0.807762	0.783647	0.760077	0.737051	0.714562	0.692607	0.671182	0.650281	0.629898	0.610028
Eno1	2.06711	2.09267	2.11823	2.14369	2.16889	2.19373	2.21804	2.24171	2.26459	2.28653	2.3074	2.32706	2.34536	2.36215	2.3773	2.39066	2.40208	2.41143	2.41856	2.42333	2.42561	2.42527	2.42217	2.41618	2.40737	2.39612	2.38285	2.36798	2.35193	2.3351	2.3179	2.30059	2.28327	2.26598	2.2488	2.23179	2.21502	2.19854	2.18242	2.16673	2.15151	2.13684	2.12277	2.10935	2.09664	2.08456	2.073	2.06182	2.05092
Spp1	2.0481	1.93786	1.83052	1.72621	1.62508	1.52723	1.43279	1.34185	1.2545	1.17081	1.09083	1.01458	0.942098	0.873361	0.808347	0.747014	0.689299	0.635122	0.584391	0.536997	0.492821	0.451735	0.413603	0.378283	0.345629	0.315496	0.287734	0.262199	0.238746	0.217237	0.197535	0.17951	0.163039	0.148003	0.134289	0.121793	0.110416	0.100065	0.0906545	0.0821037	0.0743389	0.0672914	0.0608979	0.0551004	0.0498453	0.0450837	0.0407704	0.0368646	0.0333287
Slc7a3	1.90442	1.88967	1.87497	1.86033	1.84575	1.83122	1.81675	1.80233	1.78798	1.77368	1.75944	1.74526	1.73114	1.71708	1.70307	1.68913	1.67525	1.66142	1.64766	1.63396	1.62033	1.60675	1.59324	1.57978	1.56639	1.55307	1.53981	1.52661	1.51347	1.5004	1.4874	1.47445	1.46158	1.44876	1.43602	1.42334	1.41072	1.39817	1.38569	1.37328	1.36093	1.34865	1.33643	1.32429	1.31221	1.30019	1.28825	1.27638	1.26457
H3f3b	1.89978	1.91598	1.93216	1.94822	1.96407	1.97961	1.99475	2.0094	2.02344	2.03679	2.04935	2.061	2.07166	2.08122	2.08958	2.09665	2.10231	2.10647	2.10904	2.10992	2.109	2.10621	2.10144	2.09462	2.08573	2.07493	2.06239	2.04827	2.03274	2.01596	1.99811	1.97931	1.95968	1.93931	1.9183	1.89674	1.87474	1.85239	1.82977	1.807	1.78414	1.76129	1.73854	1.71597	1.69365	1.6716	1.64978	1.62818	1.60678
Setx	1.8434	1.80404	1.76503	1.7263	1.68779	1.64945	1.61122	1.57305	1.5349	1.49671	1.45846	1.42011	1.38164	1.34301	1.30422	1.26525	1.22609	1.18675	1.14724	1.10756	1.06774	1.02781	0.987802	0.947758	0.908016	0.86938	0.832608	0.798361	0.767212	0.739657	0.716128	0.696682	0.680941	0.668549	0.659198	0.652619	0.648577	0.646862	0.64729	0.649693	0.653915	0.659809	0.667237	0.67606	0.686139	0.697322	0.709448	0.722346	0.735835
Rpl39	1.83049	1.85575	1.88104	1.90619	1.93106	1.95548	1.9793	2.00234	2.02444	2.04543	2.06514	2.08339	2.10001	2.11483	2.12767	2.13837	2.14675	2.15264	2.15588	2.15631	2.15376	2.1481	2.13916	2.12683	2.1111	2.09225	2.07059	2.04641	2.02002	1.99171	1.96179	1.93051	1.89806	1.86463	1.8304	1.79556	1.76027	1.72471	1.68904	1.65343	1.61803	1.58299	1.54846	1.51456	1.48141	1.449	1.41726	1.38611	1.35551
Tdh	1.82467	1.73963	1.65664	1.57573	1.49693	1.42028	1.34581	1.27354	1.2035	1.13572	1.07022	1.00702	0.946141	0.887584	0.831358	0.777465	0.725901	0.676655	0.62971	0.585046	0.542632	0.502437	0.464419	0.428536	0.395008	0.364419	0.337209	0.313654	0.293915	0.278093	0.266269	0.258226	0.253415	0.251391	0.251807	0.254384	0.25889	0.265116	0.272863	0.281925	0.292078	0.303069	0.314605	0.326353	0.337963	0.349353	0.360598	0.371788	0.383027
Hspa8	1.81394	1.84871	1.88368	1.9187	1.95362	1.9883	2.02257	2.05628	2.08928	2.12139	2.15244	2.18228	2.21072	2.23761	2.26276	2.286	2.30717	2.3261	2.3426	2.35652	2.3677	2.37596	2.38115	2.38312	2.3819	2.37786	2.3714	2.36294	2.35288	2.34163	2.32959	2.31705	2.30413	2.29095	2.27763	2.26429	2.25104	2.238	2.22528	2.21299	2.20123	2.19014	2.1798	2.17033	2.16182	2.15418	2.14724	2.14083	2.13476
Hspb1	1.79588	1.72932	1.66398	1.5998	1.53674	1.47478	1.41387	1.354	1.29516	1.23734	1.18053	1.12474	1.06998	1.01627	0.963638	0.912113	0.86173	0.81253	0.764558	0.717861	0.672491	0.628498	0.585935	0.544853	0.505355	0.46761	0.431761	0.397907	0.366108	0.336393	0.308756	0.283138	0.259436	0.237539	0.217342	0.198737	0.181622	0.165897	0.151465	0.138234	0.126115	0.115024	0.104884	0.0956177	0.0871568	0.0794333	0.0723839	0.0659504	0.0600797
Tuba1c	1.7902	1.80113	1.81204	1.82288	1.83357	1.84408	1.85434	1.86429	1.87387	1.88303	1.8917	1.89983	1.90736	1.91421	1.92035	1.92569	1.9302	1.93379	1.93642	1.93803	1.93856	1.93795	1.93614	1.93308	1.92873	1.92309	1.91616	1.90793	1.89841	1.8876	1.87551	1.86217	1.84766	1.83206	1.81546	1.79794	1.77956	1.76043	1.74061	1.72019	1.69925	1.67786	1.65609	1.63403	1.61175	1.58931	1.5668	1.54428	1.52182
Fn1	1.77965	1.71895	1.6592	1.60028	1.54209	1.48455	1.42757	1.37109	1.31507	1.25945	1.20423	1.14939	1.09493	1.04089	0.98729	0.934196	0.881673	0.829805	0.778687	0.728429	0.679152	0.630982	0.584056	0.538514	0.494871	0.454151	0.417153	0.384408	0.356238	0.332822	0.314252	0.30025	0.290177	0.283513	0.279868	0.278949	0.28054	0.284489	0.290687	0.299064	0.309572	0.32218	0.336861	0.35359	0.372328	0.393041	0.415683	0.440176	0.466408
Trap1a	1.75753	1.71149	1.66561	1.61946	1.57263	1.52475	1.47549	1.42455	1.37168	1.31669	1.25944	1.19987	1.13798	1.07386	1.00769	0.939751	0.870417	0.800165	0.729564	0.659271	0.590008	0.522538	0.457635	0.396052	0.339016	0.288187	0.244423	0.207856	0.178134	0.154648	0.136705	0.123357	0.113511	0.106368	0.101356	0.0980605	0.0961775	0.0954774	0.0957816	0.0969436	0.0988348	0.101333	0.104315	0.107643	0.11118	0.114872	0.118718	0.122716	0.126861
Dnmt3l	1.7551	1.74731	1.73913	1.73013	1.7199	1.70805	1.69417	1.67788	1.65882	1.63663	1.61097	1.58156	1.54811	1.51039	1.46824	1.42152	1.37018	1.31424	1.25381	1.18911	1.12045	1.04828	0.97316	0.8958	0.81718	0.738612	0.661382	0.586671	0.515514	0.448767	0.387082	0.330935	0.280611	0.236152	0.197398	0.164027	0.135606	0.11164	0.091604	0.0749803	0.0612761	0.0500396	0.0408673	0.0334064	0.0273517	0.0224315	0.0184207	0.0151418	0.0124542
Tdgf1	1.75198	1.74068	1.72941	1.71819	1.707	1.69585	1.68474	1.67366	1.66263	1.65163	1.64068	1.62976	1.61888	1.60804	1.59724	1.58648	1.57576	1.56509	1.55445	1.54385	1.53329	1.52277	1.51229	1.50186	1.49146	1.48111	1.4708	1.46052	1.45029	1.44011	1.42996	1.41986	1.40979	1.39977	1.3898	1.37986	1.36997	1.36012	1.35031	1.34055	1.33082	1.32115	1.31151	1.30192	1.29237	1.28286	1.2734	1.26398	1.25461
Chchd10	1.74247	1.72766	1.71282	1.69784	1.68263	1.6671	1.65115	1.63468	1.61762	1.59988	1.58137	1.56202	1.54175	1.5205	1.49818	1.47476	1.45016	1.42434	1.39725	1.36887	1.33917	1.30813	1.27574	1.24201	1.20706	1.17121	1.13478	1.09807	1.06139	1.02499	0.989127	0.953955	0.919509	0.885817	0.852906	0.820798	0.789511	0.759062	0.729464	0.700728	0.67286	0.645865	0.619744	0.594498	0.570121	0.546595	0.523897	0.502003	0.48089
Snrpe	1.73325	1.74951	1.76576	1.78192	1.7979	1.81362	1.82898	1.84389	1.85826	1.872	1.885	1.89719	1.90845	1.91871	1.92785	1.93579	1.94243	1.94768	1.95144	1.95363	1.95414	1.9529	1.94981	1.9448	1.93782	1.92891	1.91813	1.90552	1.89113	1.87502	1.85725	1.8379	1.81711	1.795	1.7717	1.74734	1.72205	1.69595	1.66916	1.64181	1.61402	1.58591	1.55758	1.52915	1.50073	1.47238	1.44416	1.41612	1.38832
Pfkp	1.73256	1.62319	1.51779	1.4166	1.31984	1.22767	1.14021	1.05754	0.979683	0.906635	0.838342	0.77471	0.715616	0.660906	0.610403	0.56391	0.521218	0.48211	0.446365	0.413761	0.384079	0.357108	0.332644	0.310493	0.290529	0.272721	0.25703	0.243407	0.231798	0.222157	0.214448	0.208553	0.20426	0.201387	0.199786	0.199335	0.199935	0.201498	0.203951	0.207226	0.21126	0.215993	0.22136	0.227294	0.233727	0.240613	0.247921	0.255613	0.263647
Gabarapl2	1.71794	1.6934	1.66892	1.64438	1.61967	1.59467	1.56927	1.54338	1.5169	1.48973	1.46179	1.43301	1.4033	1.37262	1.3409	1.3081	1.27419	1.23914	1.20295	1.16561	1.12715	1.0876	1.047	1.00543	0.963288	0.921498	0.880948	0.842416	0.806577	0.77401	0.745206	0.720257	0.698807	0.680509	0.665059	0.652186	0.64165	0.633236	0.626751	0.622021	0.618887	0.617202	0.616828	0.617636	0.619499	0.622261	0.625751	0.629799	0.634232
Rif1	1.71099	1.67899	1.64737	1.61622	1.58559	1.55557	1.52621	1.49756	1.46969	1.44266	1.4165	1.39127	1.36702	1.34378	1.3216	1.30052	1.28056	1.26178	1.24419	1.22784	1.21276	1.19898	1.18653	1.17545	1.16576	1.1575	1.1507	1.14538	1.14158	1.13934	1.1387	1.13963	1.14205	1.14584	1.15091	1.15715	1.16447	1.17277	1.18196	1.19192	1.20257	1.2138	1.2255	1.23757	1.2499	1.26244	1.27517	1.28805	1.30108
Txnip	1.70504	1.62202	1.54128	1.46292	1.38704	1.3137	1.24298	1.17493	1.10958	1.04696	0.987077	0.929936	0.875515	0.823789	0.774715	0.728245	0.684316	0.642861	0.603803	0.56706	0.532545	0.500167	0.469832	0.441447	0.414939	0.390271	0.367399	0.34627	0.326822	0.30899	0.292703	0.27784	0.264224	0.251695	0.240112	0.22935	0.219299	0.209861	0.200949	0.192487	0.184407	0.17665	0.169163	0.161902	0.15483	0.147953	0.141291	0.134861	0.128676
Ncoa3	1.69258	1.6084	1.52666	1.44752	1.3711	1.29753	1.22691	1.15931	1.09478	1.03335	0.975034	0.919814	0.867663	0.818534	0.772367	0.729087	0.688606	0.650833	0.615664	0.582993	0.552713	0.524713	0.498882	0.475114	0.45339	0.43383	0.416544	0.401623	0.389149	0.379207	0.371892	0.36716	0.364798	0.364621	0.366481	0.370257	0.375853	0.383187	0.392191	0.402803	0.41496	0.428603	0.44366	0.460055	0.4777	0.49653	0.516489	0.537506	0.559497
Rbpj	1.68343	1.62685	1.57127	1.51666	1.463	1.41029	1.35849	1.30761	1.25763	1.20854	1.16035	1.11305	1.06664	1.02114	0.976532	0.932841	0.890075	0.848246	0.807368	0.767457	0.72853	0.690606	0.653701	0.617839	0.583309	0.550816	0.520975	0.494275	0.471103	0.45178	0.43658	0.425431	0.417863	0.413464	0.411899	0.412889	0.416196	0.421612	0.428945	0.438015	0.448641	0.460632	0.473786	0.48788	0.502686	0.518104	0.534109	0.550671	0.567755
Slc38a2	1.68076	1.65075	1.62107	1.59174	1.5628	1.53429	1.50624	1.47868	1.45163	1.42512	1.39918	1.37384	1.34911	1.32501	1.30157	1.2788	1.25672	1.23535	1.2147	1.19478	1.1756	1.15719	1.13954	1.12267	1.10663	1.09151	1.07744	1.06452	1.05285	1.04253	1.03367	1.02629	1.02028	1.01556	1.01205	1.00964	1.00827	1.00785	1.0083	1.00956	1.01153	1.01415	1.01735	1.02105	1.02518	1.02966	1.03444	1.03945	1.04461
Lifr	1.66814	1.50788	1.35719	1.21681	1.08725	0.96874	0.861295	0.764689	0.678507	0.602176	0.535017	0.476281	0.425192	0.38098	0.342903	0.31027	0.28245	0.258879	0.239065	0.222583	0.209079	0.198265	0.189914	0.183866	0.179959	0.177999	0.177841	0.179397	0.182621	0.187508	0.194088	0.202394	0.212449	0.224283	0.237932	0.253426	0.270782	0.289998	0.311037	0.333824	0.35823	0.384068	0.411081	0.438941	0.467279	0.496013	0.525256	0.555165	0.585933
Ckb	1.65412	1.58755	1.52258	1.45935	1.39797	1.33855	1.28118	1.22593	1.17286	1.12203	1.07345	1.02716	0.983153	0.941437	0.901993	0.864801	0.829829	0.797042	0.766396	0.737848	0.711348	0.686846	0.664294	0.643642	0.624804	0.607636	0.591996	0.577756	0.564798	0.553013	0.5423	0.532556	0.52367	0.515536	0.508056	0.501138	0.494692	0.488635	0.482887	0.477371	0.472012	0.46674	0.461485	0.456183	0.450775	0.445267	0.439694	0.434089	0.428485
Usp9x	1.63386	1.6005	1.56754	1.53503	1.50298	1.47143	1.4404	1.40993	1.38004	1.35074	1.32206	1.29403	1.26665	1.23994	1.21393	1.18862	1.16402	1.14014	1.117	1.0946	1.07295	1.05205	1.03191	1.01254	0.99392	0.976062	0.958954	0.942592	0.926969	0.912079	0.897916	0.884457	0.871657	0.859471	0.847858	0.836777	0.826188	0.816054	0.806339	0.797007	0.788025	0.779359	0.770979	0.762853	0.754952	0.747246	0.739705	0.7323	0.725004
Pim2	1.54193	1.56758	1.59337	1.61918	1.64491	1.67046	1.69569	1.72051	1.74478	1.76838	1.79119	1.81307	1.83392	1.85359	1.87195	1.88888	1.90424	1.91791	1.92976	1.93966	1.94748	1.95311	1.95642	1.9573	1.95572	1.95181	1.94572	1.93758	1.92756	1.9158	1.90246	1.88771	1.87173	1.85472	1.83687	1.81835	1.79936	1.78006	1.76064	1.74127	1.72211	1.70334	1.68511	1.66758	1.65087	1.63495	1.61966	1.60486	1.5904
Jarid2	1.53677	1.50517	1.47401	1.44335	1.41324	1.38375	1.35493	1.32682	1.29949	1.27296	1.24728	1.22249	1.19862	1.17571	1.15379	1.13288	1.11302	1.09422	1.07651	1.05991	1.04444	1.03013	1.017	1.00506	0.994339	0.984856	0.97663	0.969681	0.964035	0.959718	0.956758	0.955145	0.954811	0.955688	0.957714	0.960825	0.964962	0.970069	0.976087	0.982961	0.990635	0.999053	1.00816	1.01789	1.0282	1.039	1.05023	1.0618	1.07363
Mylpf	1.53235	1.50549	1.47816	1.44968	1.41937	1.38662	1.35086	1.31158	1.26833	1.22078	1.16866	1.11188	1.05047	0.984621	0.914731	0.841397	0.765424	0.687827	0.609803	0.53269	0.4579	0.386833	0.320776	0.260811	0.208235	0.164308	0.129068	0.101705	0.0810188	0.0657533	0.0547818	0.0470227	0.0415127	0.0376094	0.0348867	0.0330566	0.0319201	0.0313357	0.0311991	0.0314289	0.0319558	0.0327159	0.0336439	0.0346693	0.0357196	0.0367711	0.0378278	0.0388952	0.0399789
Ddhd2	1.50954	1.43421	1.36118	1.29056	1.22241	1.15682	1.09384	1.0335	0.975816	0.920804	0.868453	0.818739	0.771627	0.72707	0.68501	0.645381	0.608109	0.573112	0.540305	0.509597	0.480898	0.454113	0.429148	0.405912	0.38441	0.364795	0.347198	0.331716	0.318425	0.30739	0.298676	0.29219	0.287651	0.284805	0.283437	0.283354	0.284382	0.286359	0.289126	0.292527	0.296401	0.300583	0.304898	0.309164	0.313205	0.316993	0.320578	0.324015	0.327361
Zfp979	1.49783	1.48656	1.47527	1.46387	1.45228	1.44044	1.42827	1.41571	1.40267	1.38911	1.37494	1.36011	1.34457	1.32825	1.3111	1.29308	1.27413	1.25422	1.23331	1.21137	1.18838	1.16431	1.13916	1.11293	1.0856	1.05716	1.02761	0.996953	0.965215	0.932427	0.898638	0.863985	0.828704	0.793028	0.757184	0.721386	0.685834	0.650715	0.616199	0.58244	0.549573	0.517715	0.486967	0.457407	0.429101	0.402088	0.376394	0.352028	0.328991
Folr1	1.48544	1.38618	1.29097	1.19992	1.1131	1.03055	0.952289	0.878324	0.808624	0.743133	0.681778	0.624457	0.571055	0.521435	0.475449	0.432934	0.393722	0.357635	0.324495	0.294122	0.266335	0.240959	0.217822	0.196758	0.177608	0.160219	0.144448	0.130161	0.11723	0.105537	0.0949726	0.0854344	0.0768288	0.0690694	0.0620769	0.0557787	0.0501084	0.0450056	0.0404152	0.0362872	0.032576	0.0292405	0.0262435	0.0235511	0.021133	0.0189615	0.0170118	0.0152615	0.0136905
AU018091	1.48199	1.42887	1.37624	1.32353	1.27022	1.21589	1.16016	1.10275	1.04349	0.982292	0.919189	0.854344	0.788053	0.720745	0.652981	0.585446	0.518919	0.454247	0.392301	0.33392	0.279859	0.230734	0.186978	0.148813	0.116388	0.0897126	0.0683777	0.0517087	0.0389301	0.0292796	0.0220727	0.0167098	0.0127022	0.00969316	0.00742338	0.00570362	0.00439507	0.00339543	0.00262895	0.00203925	0.00158415	0.00123197	0.000958781	0.000746425	0.000581099	0.000452339	0.000352077	0.00027402	0.000213258
Cth	1.4798	1.4436	1.40793	1.3728	1.33821	1.30417	1.2707	1.23781	1.20549	1.17376	1.14262	1.11207	1.08212	1.05278	1.02404	0.995911	0.968387	0.941471	0.915162	0.889459	0.86436	0.839862	0.815962	0.792656	0.769939	0.747803	0.72624	0.705241	0.684798	0.664903	0.645546	0.626715	0.608397	0.590577	0.573242	0.556377	0.53997	0.524007	0.508477	0.493367	0.478666	0.464362	0.450443	0.436899	0.42372	0.410896	0.398417	0.386275	0.374461
Mybl2	1.47947	1.44344	1.40793	1.37294	1.33848	1.30454	1.27114	1.23828	1.20596	1.17418	1.14296	1.11228	1.08215	1.05257	1.02355	0.995088	0.967176	0.939819	0.913015	0.886763	0.861062	0.83591	0.811305	0.787243	0.763722	0.740738	0.718287	0.696364	0.674966	0.654087	0.633721	0.613864	0.594509	0.575651	0.557282	0.539396	0.521986	0.505045	0.488566	0.472541	0.456962	0.441822	0.427113	0.412827	0.398955	0.38549	0.372423	0.359745	0.34745
Slc25a36	1.42801	1.36151	1.29703	1.23474	1.17475	1.11717	1.06208	1.00955	0.959606	0.912282	0.867578	0.825483	0.785968	0.748996	0.714518	0.682476	0.652808	0.625445	0.600319	0.57736	0.556499	0.537671	0.520815	0.505875	0.492799	0.481539	0.472054	0.464315	0.458306	0.454022	0.451473	0.450619	0.451349	0.453561	0.457163	0.462073	0.468215	0.475515	0.483902	0.493303	0.503644	0.514846	0.526825	0.539491	0.552749	0.566543	0.580839	0.595594	0.610766
Slc20a1	1.42184	1.37074	1.32085	1.2723	1.22518	1.17958	1.13557	1.09322	1.05258	1.0137	0.976593	0.941299	0.907828	0.876186	0.846374	0.818386	0.792213	0.767841	0.745253	0.724433	0.705363	0.688025	0.672405	0.658489	0.646238	0.63556	0.62637	0.61859	0.61215	0.606991	0.603056	0.600284	0.598597	0.597925	0.5982	0.599357	0.601337	0.604081	0.607532	0.611633	0.616329	0.621564	0.62728	0.633421	0.639928	0.646751	0.653844	0.661159	0.668647
Zfp978	1.41851	1.42336	1.42788	1.43172	1.43453	1.43596	1.43565	1.43328	1.42849	1.42096	1.41037	1.39642	1.37884	1.35737	1.3318	1.30196	1.26771	1.22899	1.18579	1.13819	1.08634	1.03048	0.970972	0.908262	0.843125	0.776731	0.710237	0.644712	0.581107	0.520236	0.462754	0.409134	0.35967	0.314517	0.273703	0.23715	0.204692	0.176094	0.151075	0.129327	0.110529	0.0943623	0.0805179	0.0687062	0.0586571	0.0501076	0.0428237	0.0366095	0.0313012
Mfge8	1.41779	1.3599	1.30321	1.24754	1.1927	1.13856	1.085	1.03192	0.979254	0.926969	0.875056	0.823537	0.772465	0.721921	0.672012	0.622875	0.574666	0.527564	0.481758	0.43745	0.394842	0.354132	0.315506	0.279135	0.245475	0.215301	0.189044	0.166814	0.148514	0.133934	0.122832	0.114758	0.109087	0.105353	0.103214	0.102418	0.10277	0.104118	0.106329	0.109284	0.11286	0.116925	0.12133	0.125901	0.130458	0.134949	0.139402	0.143853	0.14834
Tpi1	1.41176	1.45002	1.48874	1.52776	1.56692	1.60605	1.64499	1.68353	1.7215	1.7587	1.79493	1.82999	1.86368	1.89579	1.9261	1.95441	1.98052	2.00421	2.02527	2.04352	2.05873	2.07073	2.07932	2.08432	2.08571	2.0838	2.0789	2.07134	2.06147	2.04962	2.03611	2.02125	2.00522	1.98822	1.97046	1.95212	1.93341	1.9145	1.89559	1.87685	1.85846	1.84061	1.82345	1.80717	1.79189	1.77756	1.76398	1.75097	1.73835
Zfp57	1.4043	1.3307	1.25929	1.18994	1.12253	1.05698	0.993209	0.931172	0.870843	0.812217	0.755308	0.70015	0.646794	0.595303	0.545753	0.498227	0.452813	0.409596	0.368661	0.330082	0.29392	0.260222	0.229013	0.200301	0.174329	0.151586	0.132274	0.116352	0.10364	0.0939122	0.0869577	0.0824352	0.0798831	0.0789816	0.0795242	0.0813837	0.0844876	0.0888003	0.0943073	0.101002	0.108871	0.117879	0.127955	0.138976	0.150769	0.163301	0.176633	0.190839	0.206005
Tex19.1	1.40192	1.37621	1.35051	1.32455	1.29809	1.27088	1.24272	1.2134	1.18273	1.15057	1.11677	1.08123	1.04386	1.00465	0.963569	0.920672	0.87604	0.829806	0.782154	0.733317	0.683578	0.63327	0.582767	0.532482	0.483053	0.435394	0.390259	0.348199	0.309569	0.274549	0.243173	0.21527	0.190523	0.168621	0.14927	0.132198	0.117155	0.103912	0.0922616	0.082018	0.073014	0.0651007	0.0581458	0.0520322	0.046655	0.0419092	0.0377003	0.03395	0.0305933
Myadm	1.39106	1.33586	1.28204	1.22961	1.17862	1.12908	1.08101	1.03442	0.989338	0.945754	0.903672	0.863089	0.823999	0.786388	0.750242	0.715541	0.682263	0.650383	0.619872	0.590699	0.562832	0.536236	0.510874	0.486711	0.463791	0.442291	0.422366	0.404139	0.387707	0.373148	0.360524	0.349777	0.340714	0.333154	0.326945	0.321949	0.318046	0.315132	0.31311	0.311893	0.311402	0.311563	0.312305	0.313559	0.315259	0.317337	0.319727	0.322357	0.325159
Manba	1.38992	1.24011	1.10113	0.973363	0.856914	0.751686	0.657368	0.573469	0.499358	0.434303	0.377514	0.328178	0.285491	0.24868	0.217022	0.189853	0.166573	0.146649	0.12961	0.115048	0.102607	0.0919834	0.0829163	0.0751845	0.0685901	0.0629507	0.058115	0.0539589	0.0503803	0.0472949	0.0446326	0.0423306	0.0403305	0.0385832	0.037047	0.0356866	0.0344713	0.0333746	0.032373	0.0314458	0.0305743	0.0297418	0.0289333	0.0281352	0.0273366	0.0265379	0.0257449	0.0249626	0.0241957
Rex2	1.38825	1.38376	1.37895	1.37351	1.3671	1.35943	1.35017	1.33904	1.32574	1.31001	1.29157	1.2702	1.2457	1.21787	1.1866	1.15178	1.11337	1.07138	1.0259	0.977086	0.925159	0.870439	0.813327	0.754314	0.694108	0.63368	0.573969	0.515833	0.460022	0.407159	0.357734	0.312105	0.270506	0.233023	0.199618	0.170147	0.144387	0.122062	0.102859	0.0864555	0.0725259	0.0607593	0.0508643	0.0425748	0.0356505	0.0298677	0.0250329	0.0209865	0.0175966
Ccnb1	1.36486	1.39516	1.42571	1.45631	1.48681	1.517	1.5467	1.57571	1.60382	1.63082	1.65651	1.68065	1.70305	1.72347	1.7417	1.75751	1.77071	1.78107	1.78838	1.79245	1.79309	1.79011	1.78334	1.77263	1.75806	1.74015	1.71945	1.69652	1.67189	1.64612	1.61971	1.59309	1.5666	1.54054	1.51519	1.49085	1.46777	1.44623	1.42647	1.40875	1.3933	1.38036	1.37017	1.36298	1.35897	1.35783	1.35899	1.36186	1.36589
Cldn4	1.36278	1.32231	1.28253	1.24343	1.20495	1.16708	1.12979	1.09305	1.05685	1.02116	0.985978	0.951287	0.917079	0.883349	0.850092	0.817311	0.785006	0.753183	0.721851	0.691019	0.660699	0.630907	0.601659	0.572973	0.544888	0.517476	0.490803	0.464927	0.439897	0.415751	0.392521	0.370225	0.348869	0.328453	0.308972	0.290417	0.272775	0.256028	0.240159	0.225142	0.210955	0.197569	0.184956	0.173088	0.161932	0.151454	0.141619	0.132392	0.123739
Macf1	1.3585	1.31668	1.27567	1.23549	1.19614	1.15763	1.11999	1.08321	1.0473	1.01228	0.978137	0.944882	0.912514	0.881031	0.850433	0.820713	0.791868	0.763891	0.736772	0.710504	0.685075	0.660475	0.63669	0.613708	0.591612	0.570639	0.551016	0.532937	0.516574	0.502082	0.489597	0.47911	0.470432	0.463385	0.45781	0.453565	0.45052	0.448557	0.447564	0.447438	0.44808	0.449395	0.451288	0.453665	0.456436	0.459533	0.462897	0.466472	0.470196
F2rl1	1.34611	1.27874	1.21349	1.15036	1.08936	1.03049	0.973739	0.91911	0.866591	0.816166	0.767818	0.721523	0.677256	0.634985	0.594678	0.556296	0.519798	0.485141	0.452277	0.421158	0.391731	0.363943	0.337739	0.313064	0.289947	0.268539	0.248945	0.231217	0.215364	0.201366	0.189182	0.178674	0.169608	0.161782	0.155023	0.149186	0.144148	0.1398	0.136052	0.132822	0.130039	0.12764	0.125568	0.12377	0.122199	0.120811	0.11957	0.118439	0.117382
Upp1	1.34436	1.34	1.33518	1.32943	1.32229	1.31331	1.30205	1.28809	1.27102	1.25047	1.22611	1.19765	1.16486	1.12758	1.08572	1.0393	0.988449	0.933396	0.874519	0.812332	0.747492	0.680792	0.613152	0.545599	0.479936	0.418801	0.364027	0.316587	0.27677	0.24441	0.219083	0.19989	0.185611	0.175324	0.168368	0.164279	0.162746	0.163579	0.166684	0.172055	0.179756	0.189923	0.202753	0.218505	0.237487	0.259932	0.286007	0.315827	0.349423
Dppa4	1.34255	1.34654	1.35031	1.35364	1.3563	1.35806	1.35869	1.35797	1.35568	1.35159	1.34549	1.33718	1.32645	1.31313	1.29704	1.27803	1.25597	1.23076	1.20232	1.1706	1.13561	1.09737	1.05596	1.01153	0.963834	0.912049	0.855545	0.794022	0.727575	0.656744	0.582563	0.507223	0.433768	0.36473	0.301936	0.246481	0.198782	0.158702	0.125701	0.0989963	0.077699	0.0609132	0.0478058	0.0376427	0.029796	0.0237094	0.0189464	0.0151885	0.0122014
Zfp981	1.34135	1.32668	1.31174	1.29621	1.27974	1.26202	1.24273	1.2216	1.19836	1.17275	1.14458	1.11366	1.07985	1.04307	1.00329	0.960519	0.914864	0.866488	0.815642	0.762653	0.707935	0.651982	0.59536	0.5387	0.482864	0.428969	0.377949	0.3305	0.28708	0.247927	0.213088	0.182403	0.155565	0.13224	0.112084	0.0947576	0.0799345	0.0673064	0.0565888	0.0475227	0.0398759	0.0334421	0.0280404	0.0235132	0.0197238	0.0165516	0.0138937	0.0116651	0.00979514
Ooep	1.33855	1.27565	1.21463	1.1555	1.09828	1.04298	0.989617	0.938181	0.888672	0.841081	0.795394	0.751593	0.709655	0.669552	0.631251	0.594718	0.559912	0.526792	0.495311	0.465423	0.437077	0.410222	0.384806	0.360774	0.338074	0.31665	0.296449	0.277416	0.259497	0.242642	0.226797	0.211912	0.197938	0.184828	0.172536	0.161015	0.150225	0.140123	0.13067	0.121828	0.113562	0.105835	0.098617	0.0918754	0.0855811	0.0797062	0.0742243	0.0691105	0.0643412
Scpep1	1.33666	1.27881	1.22257	1.16796	1.11502	1.06377	1.01423	0.966406	0.920304	0.875926	0.833265	0.79231	0.753042	0.715442	0.679482	0.645132	0.612359	0.581124	0.551388	0.523107	0.496237	0.470731	0.446542	0.42362	0.40194	0.381512	0.362338	0.344412	0.327717	0.312234	0.297933	0.284748	0.272567	0.261285	0.25081	0.241058	0.231952	0.223424	0.215411	0.207859	0.200715	0.193934	0.187474	0.181296	0.175367	0.169664	0.16417	0.158868	0.153745
Zic3	1.33656	1.27912	1.22334	1.16935	1.11723	1.06708	1.01894	0.972887	0.92894	0.887124	0.847448	0.809908	0.77449	0.74117	0.709919	0.680698	0.653464	0.628173	0.604774	0.583219	0.563458	0.545445	0.529132	0.514477	0.501411	0.489808	0.479553	0.47054	0.462675	0.45587	0.450049	0.445145	0.441103	0.437877	0.435422	0.4337	0.432673	0.432309	0.432579	0.433454	0.43491	0.436922	0.439468	0.442527	0.446074	0.450056	0.454397	0.459025	0.46386
Gng5	1.33089	1.3504	1.37002	1.38966	1.40926	1.42872	1.44797	1.46692	1.48549	1.50359	1.52114	1.53803	1.55419	1.56951	1.58391	1.59729	1.60956	1.62062	1.63038	1.63875	1.64564	1.65096	1.65462	1.65653	1.65662	1.65485	1.65115	1.64548	1.63779	1.62806	1.61626	1.60238	1.58653	1.56878	1.54922	1.52795	1.50505	1.48064	1.45482	1.42767	1.39931	1.36984	1.33937	1.30801	1.27587	1.24318	1.21018	1.17715	1.1443
Rpl39l	1.3284	1.32234	1.31597	1.30895	1.30098	1.29173	1.28089	1.26818	1.25329	1.23598	1.21599	1.1931	1.16711	1.13788	1.10529	1.06928	1.02983	0.987019	0.940956	0.89185	0.839985	0.785733	0.729548	0.671973	0.613909	xw	0.501554	0.449378	0.400861	0.356438	0.316326	0.280416	0.248349	0.219765	0.194329	0.171726	0.151666	0.133883	0.118133	0.104196	0.0918706	0.0809779	0.0713562	0.0628609	0.0553631	0.0487484	0.0429149	0.0377721	0.0332396
Tbc1d13	1.32103	1.27775	1.23537	1.19393	1.15344	1.11392	1.07539	1.03785	1.00133	0.965819	0.931332	0.897868	0.865427	0.834006	0.803601	0.774204	0.745807	0.718399	0.691967	0.666497	0.641972	0.618377	0.595692	0.573899	0.552979	0.532919	0.513704	0.495317	0.477741	0.460957	0.444947	0.429676	0.415095	0.401159	0.387822	0.375045	0.362788	0.351016	0.339696	0.328796	0.318288	0.308145	0.298341	0.288854	0.279662	0.270752	0.262112	0.253734	0.245607
Ift46	1.3185	1.26322	1.20948	1.15735	1.10688	1.05813	1.01113	0.965927	0.922529	0.880949	0.841191	0.803246	0.767102	0.732737	0.700124	0.66923	0.640018	0.612446	0.586469	0.56204	0.539111	0.517632	0.497553	0.478824	0.461448	0.445513	0.431102	0.418287	0.407135	0.397709	0.390074	0.384193	0.379901	0.377045	0.37549	0.375114	0.375807	0.377466	0.379993	0.383295	0.387278	0.391848	0.396911	0.402366	0.408117	0.414111	0.420322	0.426718	0.433269
Coil	1.30458	1.23425	1.16651	1.10152	1.0394	0.980248	0.924116	0.871044	0.821039	0.774084	0.730143	0.689157	0.651056	0.615755	0.58316	0.553169	0.52568	0.500584	0.477778	0.457161	0.438633	0.422107	0.407498	0.394734	0.383742	0.374442	0.366767	0.360666	0.356103	0.353055	0.351515	0.351427	0.352658	0.355084	0.358588	0.363058	0.368383	0.374451	0.381145	0.388343	0.395916	0.403723	0.411615	0.419434	0.427024	0.43437	0.441527	0.448561	0.455538
Zfp534	1.2959	1.25596	1.21675	1.17819	1.14026	1.1029	1.06607	1.02975	0.993892	0.958484	0.923502	0.888931	0.85476	0.820985	0.787605	0.754623	0.722047	0.689892	0.658175	0.626915	0.59614	0.565876	0.536156	0.507013	0.478456	0.450452	0.42298	0.396036	0.369633	0.343796	0.318566	0.294042	0.270375	0.247698	0.226115	0.205705	0.186521	0.168594	0.151936	0.136536	0.122372	0.109404	0.0975838	0.0868552	0.0771557	0.0684235	0.0605947	0.0536025	0.0473787
Hmces	1.29402	1.22884	1.16583	1.10504	1.04652	0.990294	0.936396	0.88483	0.835594	0.788673	0.744043	0.701671	0.661512	0.623516	0.587625	0.553774	0.521895	0.491915	0.463759	0.437349	0.412606	0.389451	0.367805	0.347591	0.328825	0.311662	0.296235	0.282639	0.27095	0.261233	0.253547	0.247825	0.243849	0.241428	0.240405	0.240646	0.242039	0.244485	0.247892	0.252176	0.257254	0.26304	0.269444	0.27637	0.283718	0.291439	0.29951	0.307906	0.316597
Zfp42	1.28431	1.20886	1.13631	1.06668	0.99999	0.936248	0.875447	0.81757	0.762586	0.710454	0.661125	0.614536	0.570617	0.529292	0.490476	0.454078	0.420004	0.388157	0.358435	0.330736	0.304958	0.280998	0.258757	0.238134	0.219033	0.201358	0.185021	0.169931	0.156007	0.143168	0.131339	0.120446	0.110422	0.101204	0.0927307	0.0849461	0.0777975	0.0712358	0.065215	0.0596927	0.0546292	0.0499878	0.0457345	0.0418378	0.0382688	0.0350006	0.0320084	0.0292694	0.0267626
Pgk1	1.27514	1.3218	1.36931	1.41743	1.46593	1.51457	1.56308	1.61118	1.65858	1.70499	1.75009	1.79359	1.83515	1.87447	1.91122	1.94508	1.97574	2.00288	2.0262	2.04538	2.06015	2.07022	2.07531	2.07519	2.06981	2.05956	2.04483	2.02606	2.00368	1.97813	1.94983	1.91929	1.88702	1.85357	1.81946	1.78519	1.75125	1.7181	1.68619	1.65596	1.62782	1.60216	1.57938	1.55986	1.54388	1.53112	1.52091	1.5126	1.50555
Tmem245	1.26743	1.19673	1.12875	1.06362	1.00145	0.942322	0.886275	0.833331	0.783485	0.736707	0.692947	0.652135	0.614188	0.579012	0.546502	0.516547	0.489033	0.463846	0.44087	0.419995	0.401114	0.384126	0.368936	0.35546	0.343636	0.333438	0.324847	0.317856	0.31247	0.308708	0.306603	0.306129	0.307167	0.309615	0.313382	0.31839	0.324567	0.331844	0.340154	0.349425	0.359581	0.370539	0.382202	0.394464	0.407213	0.420405	0.434036	0.4481	0.462588
Mt1	1.2667	1.3101	1.35409	1.39831	1.4424	1.48594	1.52854	1.56975	1.60912	1.6462	1.68052	1.71161	1.739	1.76222	1.78081	1.79433	1.80234	1.80445	1.80027	1.78945	1.77168	1.74672	1.71435	1.67446	1.62739	1.57426	1.51625	1.45456	1.39031	1.32461	1.25849	1.19272	1.12777	1.06407	1.002	0.941895	0.884047	0.828693	0.776024	0.726179	0.679256	0.635307	0.594346	0.556354	0.521263	0.488807	0.458656	0.430519	0.404142
Ddah1	1.25914	1.17168	1.08851	1.00985	0.935888	0.866702	0.802323	0.742719	0.687804	0.637448	0.591487	0.549728	0.51196	0.477963	0.447512	0.420388	0.396378	0.375282	0.356918	0.341124	0.327757	0.316702	0.307867	0.301191	0.296562	0.29377	0.292623	0.292959	0.294637	0.297531	0.301525	0.306507	0.31237	0.319003	0.326288	0.334101	0.342304	0.350748	0.35927	0.367692	0.375824	0.38346	0.390385	0.396376	0.401233	0.405013	0.407912	0.410144	0.411928
Braf	1.25663	1.21405	1.17251	1.13208	1.09286	1.05492	1.01831	0.983107	0.949342	0.917056	0.886277	0.857028	0.829322	0.80317	0.778577	0.755541	0.734062	0.714134	0.69575	0.678903	0.663588	0.6498	0.637534	0.626793	0.617589	0.609954	0.603929	0.599559	0.5969	0.596016	0.596982	0.599802	0.604378	0.610615	0.618424	0.627723	0.63843	0.650465	0.663744	0.678181	0.693684	0.710155	0.727488	0.745567	0.764272	0.783545	0.803354	0.823668	0.84445
Usp37	1.25641	1.21698	1.17848	1.14101	1.10468	1.06959	1.03582	1.00344	0.972516	0.943108	0.915259	0.889009	0.864391	0.841433	0.82016	0.80059	0.782744	0.76664	0.752297	0.739737	0.728984	0.720067	0.713023	0.707895	0.704711	0.703463	0.704152	0.70679	0.711403	0.718028	0.726716	0.737465	0.750192	0.764815	0.781251	0.799417	0.819224	0.840578	0.863376	0.887506	0.912844	0.939253	0.966581	0.994664	1.02333	1.05253	1.08226	1.11253	1.14334
Zfp985	1.25629	1.23374	1.21123	1.18854	1.16548	1.14188	1.11754	1.09232	1.06606	1.03865	1.00996	0.979918	0.948453	0.915525	0.881123	0.845263	0.807996	0.769407	0.729613	0.688772	0.647075	0.604749	0.562054	0.519278	0.476823	0.435232	0.394989	0.356504	0.320096	0.286006	0.254389	0.225315	0.198778	0.174725	0.153067	0.133683	0.116434	0.101163	0.087709	0.0759074	0.065596	0.0566188	0.0488278	0.0420853	0.0362638	0.0312422	0.0269119	0.0231786	0.0199604
Dppa2	1.25335	1.2547	1.25589	1.25679	1.25723	1.25707	1.25615	1.25432	1.25143	1.24735	1.24192	1.235	1.22647	1.2162	1.20406	1.18996	1.17378	1.15545	1.1349	1.11206	1.08692	1.05944	1.02965	0.997561	0.962086	0.920299	0.869576	0.808046	0.734883	0.650617	0.557441	0.460666	0.367524	0.283626	0.212319	0.154735	0.110251	0.0771542	0.0532806	0.0364794	0.0248762	0.016971	0.011633	0.00804565	0.00563518	0.00399574	0.00286143	0.00206442	0.0014968
Trip12	1.25233	1.22152	1.19127	1.16164	1.13269	1.10447	1.07705	1.05046	1.02476	0.999971	0.976138	0.95329	0.931455	0.910657	0.890918	0.872259	0.854696	0.838247	0.822925	0.808746	0.795724	0.783873	0.773209	0.763748	0.755501	0.748469	0.742656	0.738069	0.734717	0.732616	0.731783	0.732195	0.733768	0.736418	0.740065	0.744629	0.750033	0.756198	0.763047	0.770499	0.778475	0.786891	0.795662	0.804699	0.813916	0.823276	0.832768	0.84238	0.8521
Eed	1.25095	1.2357	1.22058	1.20558	1.19072	1.176	1.16142	1.14698	1.1327	1.11858	1.10461	1.09081	1.07717	1.0637	1.05041	1.03729	1.02435	1.0116	0.99903	0.986647	0.974453	0.962451	0.950643	0.93903	0.927611	0.916382	0.905336	0.894467	0.88377	0.873241	0.862872	0.85266	0.842596	0.832676	0.822893	0.813241	0.803714	0.794307	0.785014	0.77583	0.766751	0.75777	0.748883	0.740085	0.731372	0.722742	0.714193	0.705725	0.697337
Mt2	1.24532	1.27849	1.31183	1.34494	1.37738	1.4087	1.43845	1.46614	1.49129	1.51339	1.53196	1.5465	1.55652	1.56156	1.56118	1.55496	1.54252	1.52353	1.49774	1.46493	1.425	1.37792	1.32381	1.26289	1.19614	1.12557	1.05318	0.980805	0.910049	0.842268	0.778547	0.719313	0.664344	0.613382	0.566173	0.522473	0.482043	0.444656	0.410098	0.378162	0.348656	0.321399	0.296221	0.272963	0.25148	0.231634	0.213299	0.19636	0.180708
Slc7a1	1.24085	1.15628	1.0756	0.998864	0.926106	0.85733	0.792512	0.731603	0.67453	0.621198	0.571493	0.525283	0.482425	0.442764	0.406138	0.372379	0.341317	0.312785	0.286613	0.262639	0.240703	0.220654	0.202344	0.185637	0.170421	0.156619	0.144148	0.132926	0.122865	0.113881	0.105892	0.0987956	0.0924716	0.0868146	0.0817348	0.0771552	0.0730096	0.0692408	0.0657994	0.0626425	0.0597324	0.0570365	0.0545262	0.0521761	0.0499646	0.0478751	0.0458945	0.0440112	0.0422145
Mga	1.23134	1.18966	1.14903	1.10953	1.07128	1.03437	0.998854	0.964814	0.932299	0.901355	0.872019	0.844317	0.818272	0.7939	0.77121	0.750211	0.730907	0.713301	0.697399	0.683204	0.670725	0.659972	0.650962	0.643717	0.638214	0.634343	0.631995	0.631074	0.631488	0.633156	0.636001	0.639986	0.645126	0.651443	0.658966	0.667727	0.677764	0.68912	0.701844	0.71599	0.731617	0.748791	0.767583	0.788069	0.810316	0.834245	0.859687	0.886457	0.914346
Cggbp1	1.23061	1.19342	1.15703	1.1215	1.08688	1.05323	1.0206	0.989026	0.95854	0.929173	0.900949	0.873887	0.848001	0.823303	0.799799	0.777493	0.756387	0.736478	0.717764	0.700241	0.683903	0.668745	0.654762	0.641949	0.630297	0.619795	0.61043	0.602195	0.595086	0.589099	0.584236	0.580457	0.577661	0.575751	0.574634	0.57422	0.574422	0.575153	0.576331	0.577869	0.579684	0.58169	0.583803	0.585934	0.588005	0.589998	0.591928	0.593813	0.595668
Sumo2	1.22987	1.26307	1.2967	1.33062	1.36469	1.39874	1.43262	1.46616	1.49919	1.53152	1.56297	1.59334	1.62246	1.65012	1.67612	1.70028	1.72239	1.74225	1.75968	1.77449	1.78648	1.79548	1.8013	1.8038	1.80294	1.79895	1.79212	1.78271	1.771	1.75727	1.7418	1.72483	1.70659	1.68727	1.66708	1.64623	1.6249	1.60329	1.5816	1.55999	1.53866	1.51776	1.49747	1.47795	1.45933	1.44156	1.42448	1.40793	1.39178
Alg13	1.22963	1.21332	1.19715	1.18112	1.16523	1.14948	1.13387	1.1184	1.10307	1.08788	1.07283	1.05792	1.04316	1.02853	1.01405	0.999703	0.9855	0.971439	0.95752	0.943741	0.930103	0.916607	0.903251	0.890035	0.87696	0.864025	0.85123	0.838575	0.826059	0.813682	0.801443	0.789343	0.77738	0.765555	0.753866	0.742314	0.730898	0.719617	0.708471	0.697459	0.686581	0.675835	0.665222	0.65474	0.64439	0.634169	0.624079	0.614116	0.604282
Aff4	1.22783	1.18872	1.15046	1.11313	1.07675	1.04138	1.00706	0.973796	0.941632	0.910585	0.88067	0.851898	0.824278	0.797812	0.772499	0.748337	0.72532	0.703438	0.682681	0.663037	0.644491	0.627029	0.610636	0.595296	0.581016	0.567843	0.555823	0.544999	0.535415	0.527114	0.52014	0.514482	0.510059	0.506796	0.504623	0.503478	0.503304	0.50405	0.505668	0.508114	0.511348	0.515329	0.52002	0.525383	0.53138	0.537941	0.544978	0.552402	0.560119
Pdlim1	1.22516	1.18815	1.15187	1.11631	1.0815	1.04742	1.01408	0.981476	0.949613	0.918487	0.888099	0.858445	0.829522	0.801326	0.773853	0.747099	0.721056	0.695718	0.671079	0.64713	0.623864	0.601271	0.579343	0.558068	0.537438	0.517442	0.498068	0.479305	0.461141	0.443565	0.426565	0.410127	0.39424	0.378891	0.364067	0.349755	0.335943	0.322617	0.309765	0.297374	0.285431	0.273924	0.262839	0.252165	0.241889	0.231998	0.222482	0.213328	0.204524
Grhl2	1.22299	1.18141	1.14077	1.1011	1.06241	1.02471	0.988022	0.952355	0.917714	0.884104	0.851526	0.819979	0.78946	0.759963	0.731479	0.703999	0.677511	0.651999	0.62745	0.603845	0.581166	0.559394	0.538508	0.518487	0.499329	0.481067	0.463731	0.44734	0.431912	0.417457	0.403981	0.391447	0.379775	0.368885	0.358705	0.349168	0.340212	0.331781	0.323823	0.316288	0.30913	0.302309	0.295784	0.289519	0.28348	0.277639	0.271975	0.266465	0.261088
Zfp600	1.2181	1.20063	1.18315	1.16546	1.14741	1.12883	1.10956	1.08948	1.06843	1.04631	1.023	0.998409	0.972459	0.945092	0.916267	0.885967	0.854198	0.82099	0.786404	0.750525	0.713473	0.675393	0.636463	0.59689	0.556946	0.516985	0.477357	0.4384	0.400426	0.363721	0.328538	0.295112	0.263658	0.234332	0.207228	0.182386	0.159796	0.139406	0.121133	0.104864	0.0904678	0.0778027	0.0667196	0.0570683	0.0487021	0.0414816	0.0352756	0.0299609	0.0254244
Zfp980	1.2124	1.19909	1.18562	1.17179	1.15735	1.14209	1.12581	1.1083	1.0894	1.06892	1.04672	1.02267	0.996651	0.968591	0.938433	0.906156	0.871776	0.83535	0.796974	0.756793	0.714995	0.671819	0.627547	0.582511	0.537192	0.49227	0.448368	0.406022	0.365673	0.32766	0.292224	0.259486	0.229463	0.202122	0.177385	0.155145	0.135265	0.117591	0.101958	0.0881948	0.0761304	0.0655964	0.0564319	0.0484846	0.0416127	0.0356839	0.0305778	0.0261874	0.0224178
Zfp568	1.20129	1.14131	1.08346	1.02785	0.974595	0.923762	0.875403	0.829551	0.786217	0.745394	0.707058	0.671174	0.637692	0.606555	0.577696	0.551046	0.526529	0.504072	0.483598	0.465035	0.448314	0.43337	0.420146	0.408591	0.398654	0.390285	0.383442	0.378094	0.374227	0.371836	0.370931	0.371489	0.373441	0.376724	0.381287	0.387086	0.394084	0.402249	0.41155	0.421959	0.433446	0.445979	0.459524	0.47404	0.489481	0.5058	0.522949	0.540869	0.559491
Peg3	1.19987	1.20984	1.21971	1.22933	1.23853	1.24716	1.25506	1.26206	1.268	1.27271	1.27602	1.27778	1.27782	1.27599	1.27214	1.26612	1.25779	1.24704	1.23375	1.21782	1.19917	1.17774	1.15348	1.12638	1.09679	1.06565	1.03389	1.00241	0.972006	0.943439	0.917376	0.894133	0.873605	0.855671	0.840223	0.827169	0.816428	0.807933	0.801631	0.797481	0.795455	0.795538	0.797727	0.802033	0.80845	0.816765	0.826644	0.837748	0.849728
Cbx3	1.19415	1.20446	1.21483	1.22525	1.23573	1.24626	1.25685	1.26749	1.27818	1.28893	1.29972	1.31057	1.32146	1.3324	1.34339	1.35443	1.36552	1.37665	1.38782	1.39904	1.4103	1.4216	1.43295	1.44433	1.45575	1.46716	1.47854	1.48986	1.50109	1.51219	1.52313	1.53389	1.54448	1.55491	1.56519	1.57533	1.58532	1.5952	1.60496	1.61461	1.62416	1.63363	1.64302	1.65235	1.66161	1.67084	1.68004	1.68922	1.69839
Tns3	1.19283	1.13992	1.08859	1.03887	0.990787	0.944354	0.89958	0.856466	0.81501	0.775203	0.73703	0.700474	0.665509	0.632109	0.60024	0.569868	0.540955	0.513459	0.487338	0.462547	0.439039	0.416768	0.395686	0.375746	0.356951	0.339386	0.323119	0.308201	0.294664	0.28253	0.27181	0.262438	0.254258	0.247129	0.240926	0.235539	0.23087	0.22683	0.223339	0.220325	0.21772	0.215461	0.213489	0.211746	0.210181	0.208756	0.207444	0.206216	0.205046
Arid5b	1.19067	1.11717	1.04665	0.979083	0.91441	0.852589	0.793572	0.737312	0.683763	0.632876	0.584602	0.53889	0.495687	0.454936	0.416581	0.380559	0.346808	0.31526	0.285845	0.25849	0.233119	0.209654	0.188013	0.168113	0.149892	0.133311	0.11831	0.104812	0.0927261	0.0819519	0.0723852	0.0639111	0.0564104	0.0497746	0.0439069	0.0387206	0.0341381	0.0300907	0.026517	0.0233623	0.0205784	0.0181221	0.0159555	0.0140448	0.0123602	0.0108754	0.00956743	0.00841564	0.00740176
Agrn	1.17307	1.14028	1.10812	1.07658	1.0457	1.01548	0.985935	0.957069	0.928892	0.901409	0.874624	0.84854	0.823158	0.798479	0.7745	0.751219	0.728632	0.706735	0.685521	0.664982	0.645112	0.625902	0.607342	0.589421	0.572128	0.555444	0.539351	0.523833	0.508872	0.494452	0.480554	0.467159	0.454239	0.441768	0.429723	0.418079	0.406816	0.395912	0.385347	0.375103	0.365163	0.355509	0.346126	0.336999	0.328115	0.319462	0.311031	0.302812	0.294798
Abhd2	1.16619	1.10748	1.05072	0.995884	0.942935	0.891843	0.842582	0.795122	0.749436	0.705498	0.663282	0.622763	0.583914	0.546709	0.511124	0.47713	0.444702	0.413811	0.384428	0.356524	0.330067	0.305024	0.281361	0.259046	0.238203	0.219176	0.20221	0.187449	0.174967	0.164794	0.156947	0.151272	0.147434	0.14516	0.144236	0.14449	0.145779	0.147979	0.150974	0.154651	0.158893	0.163573	0.16855	0.173666	0.178758	0.183786	0.188777	0.193765	0.198788
S1pr2	1.16594	1.12726	1.08943	1.05247	1.01636	0.981121	0.946741	0.913222	0.880562	0.848758	0.817807	0.787702	0.758438	0.730007	0.702403	0.675616	0.649636	0.624454	0.600058	0.576436	0.553577	0.531466	0.510091	0.489438	0.469491	0.450237	0.43166	0.413744	0.396474	0.379833	0.363807	0.348378	0.33353	0.319247	0.305514	0.292313	0.279629	0.267446	0.255748	0.244519	0.233744	0.223408	0.213497	0.203994	0.194886	0.18616	0.1778	0.169794	0.162129
Trh	1.16361	1.03575	0.918356	0.811737	0.715897	0.630576	0.555297	0.489421	0.4322	0.382834	0.340513	0.304452	0.273917	0.248239	0.22683	0.20918	0.194859	0.183523	0.174902	0.168807	0.16513	0.163844	0.165014	0.168808	0.175396	0.184839	0.197262	0.212853	0.231852	0.254527	0.281157	0.311986	0.347179	0.386794	0.430739	0.478723	0.530222	0.584445	0.640326	0.696524	0.75145	0.803312	0.850178	0.890046	0.921141	0.943635	0.958933	0.968683	0.974673
Eif1ax	1.16015	1.18735	1.21486	1.24258	1.27041	1.29822	1.32591	1.35335	1.38041	1.40696	1.43287	1.458	1.48221	1.50535	1.52729	1.54787	1.56695	1.58439	1.60004	1.61376	1.6254	1.63484	1.64193	1.64655	1.64864	1.64829	1.64561	1.64071	1.63369	1.62468	1.6138	1.6012	1.58705	1.57154	1.55484	1.53713	1.51859	1.4994	1.47971	1.45971	1.43954	1.41937	1.39935	1.37963	1.36033	1.34145	1.32295	1.30476	1.28683
Sdc4	1.1589	1.13329	1.10805	1.08319	1.05871	1.0346	1.01088	0.987528	0.964557	0.941965	0.91975	0.897912	0.876451	0.855364	0.834652	0.814313	0.794345	0.774746	0.755514	0.736648	0.718145	0.700003	0.682219	0.664791	0.647714	0.630987	0.614606	0.598568	0.58287	0.567507	0.552476	0.537774	0.523396	0.509338	0.495597	0.482167	0.469046	0.456227	0.443708	0.431484	0.419549	0.4079	0.396532	0.38544	0.37462	0.364067	0.353776	0.343743	0.333962
Lpar1	1.15811	1.0889	1.02231	0.958183	0.896385	0.836809	0.779368	0.724	0.670666	0.619345	0.570038	0.522757	0.477531	0.434397	0.393398	0.35458	0.317987	0.283658	0.251623	0.221899	0.194488	0.169373	0.146522	0.125881	0.107566	0.0918517	0.0787795	0.0682184	0.0599531	0.0537533	0.0494203	0.0466861	0.0452199	0.0447989	0.0452816	0.0465809	0.0486446	0.0514409	0.0549456	0.0591309	0.0639528	0.0693395	0.0751789	0.0813076	0.0875231	0.0937592	0.10005	0.106448	0.11303
Morc1	1.15474	1.12821	1.10154	1.07421	1.04575	1.01573	0.983767	0.949533	0.912772	0.873302	0.831031	0.785965	0.738223	0.688043	0.635789	0.58195	0.527135	0.47206	0.417518	0.364348	0.313389	0.265431	0.221163	0.181128	0.145838	0.1157	0.0906758	0.0703912	0.0542766	0.0416854	0.0319761	0.0245383	0.0188404	0.0144728	0.0111224	0.00855057	0.00657489	0.00505623	0.00388821	0.00298947	0.00229771	0.00176515	0.00135515	0.00103953	0.000796657	0.000609985	0.000466721	0.000356914	0.000272845
Dlc1	1.14589	1.09734	1.05018	1.00442	0.960055	0.917089	0.875517	0.835332	0.796526	0.759087	0.723	0.688249	0.654815	0.622678	0.591815	0.562201	0.533811	0.506615	0.480586	0.455693	0.431905	0.40919	0.387516	0.366849	0.347157	0.328406	0.310561	0.293591	0.277462	0.26214	0.247593	0.23379	0.220699	0.208289	0.196531	0.185394	0.174851	0.164874	0.155436	0.146511	0.138074	0.130102	0.12257	0.115458	0.108742	0.102404	0.0964227	0.0907799	0.0854577
Chac1	1.14154	1.12466	1.10716	1.08829	1.06733	1.04362	1.01656	0.985614	0.950369	0.910517	0.865902	0.816543	0.762658	0.704684	0.643295	0.5794	0.514126	0.448777	0.384766	0.323525	0.266392	0.214504	0.168691	0.129423	0.0971328	0.0719992	0.0532747	0.0397772	0.0302938	0.0237871	0.0194603	0.0166554	0.0148464	0.0137129	0.013057	0.0127502	0.0127026	0.0128444	0.0131136	0.0134482	0.0137809	0.014038	0.0141415	0.0140149	0.0136022	0.0129418	0.0121188	0.0112132	0.0102927
Mreg	1.13989	1.06861	1.00045	0.935447	0.873634	0.81501	0.759556	0.707235	0.657991	0.611754	0.568437	0.527944	0.490167	0.454991	0.422295	0.391955	0.363843	0.337834	0.313799	0.291616	0.271164	0.252324	0.234986	0.219042	0.204387	0.190922	0.17855	0.167184	0.156744	0.147154	0.138345	0.130246	0.122784	0.115892	0.109512	0.103592	0.0980855	0.0929515	0.088153	0.0836572	0.0794349	0.0754599	0.0717089	0.068161	0.064798	0.0616067	0.0585763	0.0556972	0.0529602
Mindy1	1.138	1.07843	1.02099	0.965667	0.912444	0.861312	0.812253	0.765242	0.720253	0.677255	0.636213	0.597088	0.559839	0.52442	0.490784	0.45888	0.428658	0.400062	0.373037	0.347527	0.323474	0.300822	0.279512	0.259488	0.240794	0.223619	0.208098	0.194312	0.1823	0.172071	0.163624	0.156838	0.15147	0.147312	0.144193	0.141974	0.140533	0.139768	0.139586	0.139905	0.140645	0.141731	0.143086	0.144634	0.146301	0.148053	0.14988	0.151768	0.153708
Ddx58	1.13395	1.06853	1.00573	0.945563	0.888033	0.833136	0.780856	0.731165	0.684025	0.639388	0.597196	0.557385	0.519883	0.484613	0.451491	0.420433	0.391348	0.364146	0.338737	0.315028	0.292928	0.272348	0.2532	0.235399	0.218861	0.203505	0.189253	0.176032	0.163771	0.152404	0.141868	0.132102	0.123044	0.11464	0.106838	0.0995908	0.0928551	0.0865917	0.0807642	0.0753395	0.0702871	0.065579	0.0611897	0.0570957	0.0532753	0.0497096	0.0463813	0.0432743	0.0403737
Sat1	1.12613	1.0565	0.989928	0.926474	0.86618	0.809058	0.7551	0.704275	0.656528	0.611791	0.569977	0.530987	0.494709	0.461027	0.429815	0.400945	0.374288	0.349714	0.327096	0.306307	0.287228	0.269743	0.25374	0.239115	0.225791	0.213728	0.202887	0.193227	0.184707	0.177289	0.17094	0.165589	0.16112	0.157432	0.154439	0.152064	0.150243	0.148917	0.148036	0.147551	0.147421	0.147606	0.148066	0.148766	0.149667	0.15074	0.151954	0.153277	0.15468
Tfcp2l1	1.12445	1.03423	0.949091	0.869031	0.794009	0.723953	0.658755	0.598281	0.542368	0.490832	0.443471	0.400069	0.360402	0.324239	0.291348	0.261498	0.234463	0.210023	0.187967	0.168095	0.150216	0.134151	0.119733	0.106808	0.0952331	0.0848756	0.0756153	0.0673418	0.0599549	0.0533634	0.0474846	0.0422441	0.0375744	0.0334149	0.0297112	0.0264142	0.0234801	0.0208696	0.0185475	0.0164822	0.0146458	0.013013	0.0115616	0.0102714	0.00912482	0.00810583	0.00720036	0.0063958	0.00568097
Chka	1.11586	1.07136	1.02819	0.986478	0.946315	0.907784	0.870951	0.83587	0.802579	0.771106	0.741467	0.71367	0.687714	0.66359	0.641288	0.620792	0.602085	0.585149	0.569969	0.556531	0.544826	0.534851	0.526609	0.520112	0.515312	0.51205	0.510169	0.509521	0.50997	0.511383	0.513634	0.516621	0.520282	0.524555	0.529377	0.534688	0.540422	0.546515	0.5529	0.559506	0.56626	0.573086	0.579907	0.586639	0.593207	0.599609	0.605884	0.612075	0.618224
Fgf4	1.11371	1.10971	1.10563	1.10138	1.0969	1.09208	1.08685	1.08113	1.07484	1.0679	1.06023	1.05177	1.04245	1.0322	1.02095	1.00866	0.995269	0.980731	0.965008	0.948068	0.929887	0.91045	0.889751	0.867791	0.844241	0.818218	0.788887	0.755561	0.71774	0.675152	0.627811	0.576536	0.522935	0.468594	0.414959	0.36328	0.314569	0.269576	0.228788	0.192445	0.160571	0.133017	0.109506	0.0896775	0.0731239	0.0594154	0.0481381	0.038914	0.0314067
Jup	1.11045	1.07581	1.0419	1.00873	0.976296	0.944597	0.913635	0.883406	0.853909	0.825141	0.797097	0.769774	0.743165	0.717265	0.692068	0.667566	0.643751	0.620615	0.59815	0.576345	0.555192	0.534679	0.514796	0.495533	0.476877	0.458818	0.441343	0.42444	0.408096	0.392301	0.377039	0.3623	0.34807	0.334337	0.321087	0.308308	0.295987	0.284112	0.272669	0.261646	0.251031	0.240812	0.230977	0.221513	0.212409	0.203653	0.195234	0.187141	0.179363
Fstl1	1.10759	1.02199	0.941333	0.865834	0.795609	0.730687	0.671019	0.616486	0.566916	0.522093	0.481769	0.44568	0.413552	0.385113	0.3601	0.338266	0.319382	0.303245	0.289679	0.278538	0.269708	0.26311	0.258703	0.256487	0.256427	0.258397	0.262298	0.268064	0.275654	0.285049	0.296241	0.309236	0.324044	0.340678	0.35914	0.37942	0.401489	0.425292	0.450744	0.477721	0.506062	0.535555	0.565945	0.596922	0.628164	0.659615	0.691397	0.723661	0.75659
Ubxn7	1.09436	1.06956	1.04517	1.02122	0.99774	0.974752	0.952279	0.930341	0.908956	0.888142	0.867912	0.848281	0.829259	0.810856	0.793081	0.77594	0.759439	0.743584	0.728376	0.71382	0.699916	0.686666	0.674072	0.662133	0.650864	0.640306	0.630499	0.621482	0.613293	0.60597	0.59955	0.594023	0.58932	0.585372	0.582113	0.57948	0.577413	0.575854	0.574746	0.574034	0.573664	0.573582	0.573734	0.574068	0.574533	0.575098	0.575744	0.57645	0.577198
Tomm70a	1.09354	1.11113	1.12883	1.14658	1.1643	1.18191	1.19933	1.21648	1.23327	1.24961	1.26542	1.28059	1.29505	1.3087	1.32144	1.33317	1.34381	1.35325	1.36141	1.36818	1.37349	1.37724	1.37934	1.37971	1.37829	1.37506	1.37	1.3631	1.35435	1.34375	1.33131	1.31711	1.30133	1.28416	1.2658	1.24643	1.22623	1.20538	1.18406	1.16243	1.14066	1.11891	1.09732	1.07603	1.05516	1.03474	1.01471	0.995056	0.975727
Pitpnc1	1.09336	1.03811	0.984916	0.933859	0.885017	0.838443	0.79417	0.752214	0.712571	0.675226	0.640146	0.60729	0.576606	0.548034	0.521508	0.496959	0.474316	0.453504	0.434452	0.41709	0.401349	0.387167	0.374485	0.363251	0.353426	0.344991	0.337934	0.332253	0.327954	0.325055	0.323587	0.323526	0.324775	0.327242	0.330847	0.335518	0.341183	0.347777	0.35523	0.363473	0.372429	0.382016	0.392146	0.402718	0.413631	0.424848	0.436364	0.448176	0.460281
Hmgn2	1.08999	1.12611	1.16288	1.20017	1.2378	1.27563	1.31347	1.35114	1.38844	1.42517	1.46114	1.49611	1.52987	1.56221	1.59289	1.6217	1.64839	1.67276	1.69457	1.71361	1.72966	1.74252	1.75197	1.75784	1.76014	1.75932	1.75584	1.7502	1.74286	1.73432	1.72506	1.71538	1.7054	1.6952	1.68487	1.6745	1.66418	1.65399	1.64402	1.63434	1.62505	1.61622	1.60793	1.60027	1.59329	1.58694	1.58109	1.57562	1.57041
Laptm5	1.0884	1.0049	0.925885	0.85131	0.781102	0.715178	0.653437	0.595767	0.542039	0.492114	0.445845	0.403074	0.363637	0.327367	0.294093	0.263643	0.235845	0.210531	0.187532	0.166688	0.14784	0.130839	0.115537	0.101799	0.0895003	0.0785366	0.0688011	0.0601871	0.0525903	0.0459103	0.0400521	0.0349237	0.030438	0.0265174	0.0230929	0.0201036	0.0174956	0.0152215	0.0132394	0.0115126	0.0100088	0.00869971	0.00756044	0.00656929	0.00570724	0.0049577	0.00430616	0.00373994	0.00324797
Kmt2c	1.08675	1.03065	0.976627	0.924718	0.874959	0.827369	0.781954	0.738708	0.697613	0.658642	0.621756	0.58691	0.554049	0.523116	0.494044	0.466766	0.44121	0.417303	0.394969	0.374135	0.354726	0.336669	0.319894	0.30433	0.289974	0.276923	0.265259	0.255051	0.246354	0.239225	0.233718	0.22981	0.227379	0.226323	0.226566	0.228051	0.230742	0.234614	0.23966	0.245882	0.253292	0.261911	0.271766	0.282891	0.295315	0.309021	0.323959	0.340055	0.357218
Mpzl2	1.08238	1.03904	0.996893	0.95595	0.916208	0.877663	0.840309	0.80414	0.769148	0.73532	0.702645	0.671108	0.640694	0.611385	0.583162	0.556006	0.529895	0.504808	0.48072	0.457608	0.435447	0.414212	0.393877	0.374416	0.355802	0.338009	0.32101	0.304779	0.289288	0.274512	0.260425	0.247	0.234212	0.222037	0.210449	0.199425	0.188942	0.178976	0.169505	0.160508	0.151964	0.143852	0.136154	0.128849	0.121919	0.115348	0.109118	0.103212	0.0976148
Rpl10l	1.07729	1.06102	1.04469	1.02808	1.011	0.993238	0.974621	0.954978	0.934154	0.912013	0.888439	0.863337	0.836636	0.808294	0.778299	0.746673	0.713473	0.678794	0.642769	0.605574	0.567421	0.528562	0.489284	0.449902	0.410861	0.372754	0.336103	0.301322	0.268722	0.238513	0.210808	0.185614	0.162847	0.142394	0.124121	0.107879	0.0935131	0.080863	0.0697704	0.0600808	0.0516467	0.0443291	0.0379988	0.0325371	0.0278361	0.023797	0.020332	0.0173634	0.0148231
Hnrnpdl	1.07709	1.10419	1.13165	1.15938	1.18727	1.21522	1.24311	1.27083	1.29825	1.32524	1.35168	1.37743	1.40235	1.42631	1.44915	1.47074	1.49093	1.50959	1.52655	1.54169	1.55487	1.56594	1.57477	1.58123	1.58529	1.58708	1.58676	1.58448	1.58041	1.57472	1.56757	1.5591	1.54943	1.53863	1.52682	1.5141	1.50056	1.4863	1.47143	1.45603	1.4402	1.42403	1.40762	1.39106	1.37442	1.35776	1.34111	1.3245	1.30797
Slc38a4	1.07193	1.00369	0.938649	0.876929	0.818594	0.763678	0.712177	0.664056	0.619252	0.57768	0.539232	0.503788	0.471215	0.441372	0.414115	0.389298	0.366778	0.346415	0.328077	0.311638	0.296981	0.283999	0.272596	0.262689	0.254209	0.247116	0.241377	0.236975	0.233909	0.232194	0.23186	0.232872	0.235099	0.238411	0.242689	0.247812	0.253659	0.260098	0.266986	0.274166	0.281466	0.288694	0.295643	0.302089	0.30782	0.312838	0.317274	0.321269	0.324973
Etnk1	1.07175	1.0317	0.992763	0.954993	0.918449	0.883176	0.849212	0.816587	0.78532	0.755426	0.726912	0.69978	0.674025	0.649638	0.626606	0.604912	0.584537	0.565459	0.547656	0.531104	0.51578	0.50166	0.488721	0.476945	0.466327	0.456892	0.448669	0.441689	0.435986	0.431598	0.42857	0.426888	0.426459	0.427193	0.42901	0.431835	0.435597	0.440229	0.445666	0.451841	0.458688	0.466137	0.474117	0.482552	0.491366	0.500512	0.509961	0.519681	0.529637
Enpp3	1.07023	1.03202	0.994803	0.958625	0.923524	0.889533	0.856677	0.824977	0.794447	0.765098	0.736935	0.709957	0.68416	0.659537	0.636076	0.613764	0.592583	0.572516	0.55354	0.535636	0.518779	0.502947	0.488117	0.474265	0.461354	0.449324	0.438117	0.42768	0.417963	0.408918	0.400503	0.392674	0.385387	0.378601	0.372276	0.366375	0.360866	0.355715	0.350892	0.346369	0.342118	0.338113	0.33433	0.330746	0.327336	0.324076	0.320938	0.317897	0.314928
Tasor	1.06695	1.03198	0.997837	0.964567	0.932201	0.900766	0.870285	0.840777	0.812258	0.784738	0.758223	0.732719	0.708224	0.684736	0.66225	0.640757	0.620246	0.600707	0.582125	0.564484	0.54777	0.531965	0.517053	0.503014	0.48984	0.477532	0.46609	0.455518	0.445815	0.436982	0.429021	0.421903	0.415558	0.409921	0.404931	0.40053	0.396666	0.393289	0.39035	0.387805	0.385611	0.383726	0.38211	0.380723	0.379528	0.37849	0.377578	0.37676	0.376005
Ssr1	1.06637	1.07553	1.08473	1.09399	1.10331	1.11267	1.12209	1.13156	1.14108	1.15066	1.16029	1.16997	1.1797	1.18949	1.19932	1.20921	1.21916	1.22915	1.23919	1.24929	1.25944	1.26964	1.27989	1.2902	1.30055	1.31096	1.32141	1.33192	1.34248	1.35309	1.36375	1.37446	1.38522	1.39603	1.40689	1.4178	1.42876	1.43977	1.45083	1.46194	1.47309	1.4843	1.49555	1.50685	1.5182	1.5296	1.54105	1.55254	1.56409
Zfp652	1.0654	1.03256	1.00045	0.969118	0.938579	0.908863	0.879992	0.851984	0.824853	0.798612	0.773268	0.748827	0.72529	0.702658	0.680928	0.660095	0.640152	0.621092	0.602904	0.585577	0.5691	0.553458	0.538639	0.524629	0.511446	0.499162	0.487848	0.477569	0.468388	0.460364	0.453556	0.447955	0.443466	0.44	0.437472	0.435807	0.434932	0.434782	0.435292	0.436401	0.43805	0.440182	0.442737	0.445659	0.448889	0.452379	0.456087	0.459967	0.463973
Klf5	1.0652	0.969544	0.880079	0.796763	0.719501	0.648149	0.582522	0.522394	0.467509	0.417587	0.37233	0.331431	0.294578	0.26146	0.231771	0.205218	0.181519	0.160407	0.141631	0.124958	0.110174	0.0970807	0.0854976	0.0752607	0.0662216	0.0582462	0.0512144	0.0450183	0.0395616	0.0347584	0.0305321	0.026815	0.0235467	0.0206739	0.0181494	0.0159315	0.0139833	0.0122723	0.0107699	0.00945086	0.00829288	0.00727642	0.00638427	0.0056013	0.00491419	0.00431124	0.00378217	0.00331795	0.00291066
Gab1	1.06344	1.04906	1.03457	1.01971	1.00426	0.988002	0.970717	0.952218	0.932327	0.91089	0.88777	0.86286	0.83608	0.807384	0.776762	0.744243	0.709901	0.673853	0.636268	0.59736	0.557392	0.51667	0.475543	0.434394	0.393832	0.354742	0.317838	0.283626	0.252414	0.224347	0.199429	0.177464	0.158104	0.141033	0.125968	0.112664	0.100904	0.0904978	0.0812786	0.0731015	0.0658395	0.0593816	0.0536312	0.0485036	0.0439244	0.0398234	0.0361383	0.032816	0.0298116
Slc23a2	1.06007	1.03008	1.00068	0.971883	0.943685	0.916093	0.88911	0.862736	0.836973	0.811821	0.787279	0.763345	0.740016	0.71729	0.695163	0.673629	0.652683	0.63232	0.612532	0.593312	0.574653	0.556547	0.538984	0.521956	0.505454	0.489474	0.474009	0.459051	0.444594	0.43063	0.417149	0.404138	0.391576	0.379443	0.36772	0.356389	0.345433	0.334835	0.324578	0.31465	0.305034	0.295718	0.286689	0.277934	0.269442	0.261202	0.253206	0.245443	0.237904
Ttc39b	1.05966	0.995215	0.933556	0.874682	0.818584	0.76524	0.714616	0.666668	0.621339	0.578568	0.538281	0.500401	0.464842	0.431515	0.400327	0.371182	0.343982	0.318631	0.295031	0.273084	0.252696	0.233774	0.216228	0.19997	0.184919	0.170997	0.158129	0.146244	0.135275	0.125157	0.115827	0.107226	0.0992934	0.0919728	0.0852138	0.0789702	0.0731996	0.0678635	0.0629267	0.0583571	0.0541252	0.0502043	0.0465699	0.0431996	0.0400729	0.0371718	0.0344798	0.0319818	0.0296635
Ddit3	1.05499	0.976702	0.90257	0.832576	0.766676	0.704807	0.646882	0.592796	0.542426	0.495636	0.452276	0.412189	0.375209	0.341167	0.309891	0.28121	0.254955	0.230959	0.20906	0.189105	0.170943	0.154433	0.139442	0.125843	0.113519	0.102359	0.0922617	0.0831319	0.0748822	0.0674322	0.0607078	0.0546414	0.0491709	0.0442397	0.0397963	0.0357936	0.032189	0.0289438	0.0260229	0.0233943	0.0210293	0.0189018	0.0169883	0.0152675	0.0137202	0.012329	0.0110783	0.00995408	0.00894358
Zfp936	1.04993	1.03127	1.0126	0.993674	0.974284	0.954222	0.933299	0.911342	0.888198	0.863735	0.837846	0.810449	0.781494	0.750964	0.718876	0.685289	0.650299	0.614046	0.576714	0.538527	0.49975	0.460682	0.421652	0.383013	0.345293	0.309223	0.275382	0.24416	0.215781	0.190325	0.167757	0.147886	0.130412	0.115055	0.101565	0.0897176	0.0793143	0.0701784	0.062154	0.0551038	0.048907	0.0434575	0.0386624	0.0344403	0.0307194	0.0274323	0.0245195	0.0219308	0.0196237
Dnaja2	1.04129	1.06085	1.0806	1.10046	1.12036	1.14022	1.15996	1.17951	1.19877	1.21765	1.23608	1.25395	1.27117	1.28765	1.30328	1.31799	1.33165	1.34419	1.35549	1.36547	1.37402	1.38106	1.38649	1.39023	1.39218	1.39225	1.39037	1.38645	1.38042	1.37221	1.36176	1.34914	1.33454	1.3182	1.30032	1.28112	1.26083	1.23964	1.21776	1.1954	1.17274	1.14996	1.12726	1.10479	1.0827	1.06102	1.03973	1.01881	0.998212
Rnf125	1.03722	0.96417	0.894816	0.829136	0.767094	0.708635	0.653686	0.602162	0.553961	0.508972	0.467071	0.428129	0.392009	0.358571	0.327671	0.299166	0.272912	0.248767	0.226595	0.20626	0.187634	0.170591	0.155015	0.140792	0.127817	0.115991	0.105219	0.0954142	0.0864963	0.0783894	0.0710237	0.0643348	0.0582632	0.0527541	0.0477574	0.0432269	0.0391204	0.0353992	0.0320281	0.0289748	0.0262099	0.0237067	0.0214408	0.01939	0.0175342	0.015855	0.0143359	0.0129616	0.0117186
Stmn2	1.03276	0.990578	0.949666	0.910067	0.871818	0.834948	0.79948	0.765425	0.732792	0.701579	0.671781	0.643385	0.616376	0.59073	0.566425	0.54343	0.521715	0.501247	0.481991	0.463912	0.446974	0.43114	0.416374	0.402642	0.389909	0.378142	0.367312	0.357388	0.348344	0.340157	0.332802	0.326237	0.320387	0.315182	0.310558	0.306457	0.302823	0.299605	0.296755	0.294228	0.291978	0.289965	0.288148	0.286489	0.284949	0.283505	0.282137	0.280827	0.279557
Emb	1.02713	1.06002	1.09352	1.1275	1.16185	1.19643	1.23111	1.26573	1.30014	1.33418	1.36768	1.40046	1.43236	1.46318	1.49274	1.52086	1.54735	1.57202	1.59468	1.61515	1.63325	1.6488	1.66162	1.67155	1.67857	1.68293	1.68492	1.68484	1.68298	1.67965	1.67516	1.66969	1.66335	1.65619	1.64829	1.63971	1.63054	1.62083	1.61067	1.60012	1.58924	1.57811	1.56679	1.55535	1.54386	1.53233	1.5208	1.50927	1.49776
Renbp	1.02104	0.964131	0.909572	0.85742	0.807714	0.760473	0.715698	0.673374	0.633469	0.595938	0.560725	0.527761	0.496973	0.468278	0.44159	0.41682	0.393876	0.372668	0.353104	0.335096	0.318559	0.30341	0.28957	0.276966	0.265517	0.255126	0.245705	0.237176	0.229466	0.222514	0.216261	0.210651	0.205623	0.201123	0.197102	0.193517	0.190326	0.187493	0.184985	0.18277	0.180819	0.179107	0.177606	0.176294	0.175147	0.174138	0.173239	0.172423	0.171662
Fbxo42	1.01826	0.98481	0.952184	0.920432	0.889595	0.859708	0.830802	0.8029	0.776022	0.750183	0.725394	0.701661	0.678986	0.657368	0.636804	0.617286	0.598807	0.581356	0.564922	0.549492	0.535052	0.521589	0.50909	0.497541	0.486909	0.477121	0.468106	0.459797	0.452133	0.445058	0.438516	0.432469	0.426889	0.421756	0.417048	0.412746	0.408831	0.405285	0.402093	0.39924	0.39671	0.394492	0.392573	0.39094	0.389579	0.388455	0.38752	0.386725	0.386023
Glrx	1.01439	0.96067	0.909049	0.859577	0.812287	0.767197	0.724308	0.68361	0.64508	0.608682	0.574373	0.542099	0.511799	0.483407	0.456853	0.432062	0.408959	0.387466	0.367505	0.349002	0.331879	0.316065	0.301489	0.288085	0.275857	0.264921	0.255383	0.247338	0.240876	0.236089	0.233083	0.231853	0.232254	0.234161	0.237472	0.242105	0.247988	0.255056	0.263245	0.272487	0.282708	0.293818	0.305717	0.31828	0.331374	0.344959	0.359044	0.373641	0.38876
Trim6	1.014	0.991948	0.970231	0.94885	0.927804	0.907093	0.886717	0.866674	0.846963	0.827584	0.808535	0.789815	0.771422	0.753356	0.735613	0.718192	0.701092	0.684309	0.667842	0.651688	0.635845	0.62031	0.60508	0.590153	0.575525	0.561194	0.547155	0.533407	0.519946	0.506768	0.49387	0.481248	0.468899	0.45682	0.445005	0.433453	0.422159	0.411119	0.40033	0.389787	0.379486	0.369425	0.359598	0.350002	0.340633	0.331487	0.322561	0.313849	0.305349
Exoc3l	1.01398	0.945737	0.880794	0.819113	0.76065	0.705348	0.65314	0.603951	0.557697	0.514288	0.473623	0.435602	0.400116	0.367055	0.336305	0.307754	0.281287	0.256791	0.234154	0.213265	0.194018	0.176309	0.160037	0.145106	0.13149	0.119254	0.108417	0.0989565	0.0908248	0.0839581	0.0782885	0.0736884	0.0699734	0.0669922	0.0646238	0.0627705	0.0613516	0.0602998	0.0595575	0.0590739	0.0588035	0.0587039	0.0587346	0.0588562	0.0590318	0.0592441	0.0594862	0.0597511	0.0600318
Herpud1	1.01001	0.963104	0.917836	0.874271	0.832461	0.792447	0.754252	0.717889	0.68336	0.650655	0.619754	0.590632	0.563254	0.53758	0.513565	0.491162	0.47032	0.450988	0.433113	0.416645	0.401532	0.387728	0.375185	0.363863	0.353706	0.344638	0.336587	0.32949	0.323289	0.317936	0.313386	0.309583	0.306451	0.30392	0.301924	0.300401	0.299291	0.298539	0.29809	0.29789	0.297886	0.298025	0.298257	0.298528	0.298789	0.299028	0.299249	0.299456	0.299653
Xlr3a	1.0096	0.972551	0.936423	0.901179	0.866781	0.833198	0.800401	0.768362	0.73706	0.706474	0.676587	0.647384	0.618854	0.590987	0.563778	0.537221	0.511314	0.486057	0.461451	0.437499	0.414205	0.391575	0.369614	0.348329	0.327726	0.307814	0.288598	0.270086	0.252281	0.23519	0.218816	0.203176	0.188303	0.174219	0.160935	0.148452	0.136764	0.125855	0.115705	0.106289	0.0975763	0.0895348	0.0821297	0.0753253	0.0690839	0.0633614	0.058113	0.053298	0.0488791
Bub3	1.00744	1.03105	1.05492	1.07895	1.10299	1.12694	1.15063	1.17394	1.19671	1.21879	1.24003	1.26026	1.27931	1.29703	1.31325	1.3278	1.34051	1.35122	1.35978	1.36603	1.36981	1.37099	1.36942	1.365	1.35774	1.34795	1.33594	1.32206	1.30663	1.28997	1.2724	1.25417	1.23545	1.2164	1.19719	1.17795	1.15884	1.14	1.12155	1.10364	1.08636	1.06986	1.05423	1.03958	1.026	1.01338	1.00154	0.990296	0.97947
Tmem167	1.00653	1.03003	1.05381	1.07777	1.10182	1.12585	1.14974	1.17338	1.19665	1.21942	1.24155	1.26293	1.2834	1.30284	1.3211	1.33805	1.35353	1.36742	1.37957	1.38985	1.39813	1.40426	1.40814	1.40963	1.40872	1.40554	1.40027	1.39306	1.3841	1.37354	1.36158	1.34834	1.33394	1.31847	1.30205	1.28476	1.26671	1.248	1.22872	1.20898	1.18886	1.16845	1.14785	1.12713	1.10639	1.08567	1.06504	1.04455	1.02424
Arl14ep	1.00644	0.965391	0.925668	0.887393	0.850667	0.815572	0.782176	0.75053	0.720672	0.692627	0.66641	0.642026	0.619476	0.598752	0.579844	0.562742	0.547434	0.533911	0.52217	0.51221	0.504041	0.497679	0.493156	0.490512	0.489734	0.490692	0.493261	0.497326	0.502779	0.50952	0.51745	0.526502	0.536647	0.547862	0.560124	0.573408	0.587687	0.602932	0.61911	0.636183	0.654111	0.672845	0.692331	0.712509	0.733314	0.754714	0.776695	0.799238	0.822324
Arrdc4	1.00047	0.943522	0.888973	0.836875	0.787252	0.740114	0.695453	0.653243	0.613446	0.576011	0.540875	0.507968	0.477209	0.448515	0.421796	0.396961	0.373916	0.352568	0.332826	0.314597	0.297795	0.282335	0.268136	0.255121	0.243207	0.232303	0.222326	0.213197	0.204847	0.197215	0.190243	0.183868	0.178019	0.172631	0.167644	0.163005	0.158667	0.154585	0.15072	0.147034	0.143494	0.140069	0.13673	0.133452	0.130213	0.127011	0.123854	0.120751	0.117709
Klf10	0.994258	0.952544	0.912146	0.873116	0.835496	0.799319	0.76461	0.731382	0.699642	0.66939	0.640617	0.61331	0.587448	0.563007	0.53996	0.518275	0.497917	0.478852	0.461043	0.444452	0.429042	0.414777	0.401622	0.389542	0.378485	0.368368	0.35911	0.35064	0.342891	0.3358	0.329313	0.323367	0.317891	0.312817	0.308083	0.30363	0.299401	0.295343	0.291405	0.287539	0.283698	0.279839	0.27592	0.271902	0.267752	0.263488	0.25915	0.254777	0.250406
Tet2	0.993812	0.882992	0.781394	0.688818	0.604967	0.529461	0.461844	0.40161	0.34822	0.301112	0.259724	0.223504	0.191921	0.164471	0.140683	0.120126	0.102405	0.087162	0.0740783	0.0628692	0.0532831	0.0450984	0.038121	0.0321821	0.0271728	0.0230384	0.0196979	0.0170563	0.0150212	0.0135122	0.0124671	0.0118181	0.0114898	0.0114341	0.0116241	0.012048	0.0127058	0.0136068	0.0147674	0.0162099	0.0179602	0.020046	0.0224936	0.0253242	0.0285524	0.0322143	0.0363639	0.0410606	0.0463695
Brca2	0.993379	0.950424	0.908918	0.86896	0.830632	0.794001	0.759116	0.726012	0.694712	0.665225	0.637551	0.611681	0.587597	0.565278	0.544698	0.525827	0.508635	0.493094	0.479177	0.466858	0.45612	0.446948	0.439337	0.43329	0.428797	0.425829	0.424361	0.424386	0.425907	0.428944	0.433528	0.439653	0.447261	0.456292	0.466692	0.478406	0.491378	0.505547	0.520846	0.537201	0.554526	0.572724	0.591682	0.611277	0.631377	0.651944	0.672991	0.694532	0.716581
Aire	0.966865	0.95028	0.933673	0.916833	0.899558	0.88166	0.862966	0.843317	0.822572	0.800608	0.777326	0.75265	0.726532	0.698953	0.669926	0.639501	0.607761	0.57483	0.540869	0.506075	0.470684	0.434962	0.399201	0.363712	0.328658	0.294001	0.259838	0.22642	0.194122	0.163403	0.13476	0.108829	0.0862005	0.0670945	0.0514215	0.0388854	0.0290757	0.0215426	0.0158494	0.0116035	0.00847086	0.00617915	0.00451312	0.00330714	0.00243578	0.00180309	0.00134017	0.000999141	0.000746402
Akr1b8	0.966283	0.912145	0.860217	0.810485	0.762928	0.717518	0.674224	0.633006	0.593821	0.55662	0.521351	0.487957	0.45638	0.426557	0.398424	0.371917	0.346968	0.323512	0.30148	0.280807	0.261426	0.243273	0.226284	0.210396	0.19555	0.181687	0.16875	0.156684	0.145439	0.134963	0.12521	0.116133	0.10769	0.0998403	0.0925442	0.0857656	0.0794699	0.0736247	0.0681992	0.0631649	0.0584948	0.0541634	0.0501473	0.0464241	0.0429733	0.0397755	0.0368126	0.0340678	0.0315254
Lrrc2	0.964301	0.896649	0.832518	0.7719	0.714761	0.661047	0.610685	0.563586	0.519644	0.478741	0.44075	0.405534	0.372954	0.342865	0.315122	0.289579	0.266095	0.244528	0.224744	0.206614	0.190013	0.174823	0.160932	0.148237	0.136659	0.126154	0.116671	0.108156	0.100551	0.0937995	0.087843	0.0826015	0.0779711	0.0738615	0.0701963	0.0669102	0.0639474	0.0612594	0.0588044	0.0565458	0.0544515	0.0524933	0.0506462	0.048888	0.0472002	0.0455745	0.0440075	0.0424962	0.0410377
Zfp280d	0.963148	0.93387	0.905282	0.877429	0.850352	0.824085	0.79866	0.774103	0.750433	0.72767	0.705827	0.684913	0.664936	0.645898	0.627803	0.610648	0.594431	0.57915	0.564797	0.551368	0.538857	0.527257	0.516564	0.506771	0.497899	0.490006	0.483153	0.477405	0.472823	0.469477	0.467436	0.466707	0.467207	0.468856	0.471578	0.475305	0.479971	0.48551	0.491861	0.498959	0.506739	0.515135	0.524075	0.533484	0.543289	0.553442	0.563914	0.574671	0.585679
Slc39a14	0.961441	0.891486	0.825388	0.763188	0.704883	0.650435	0.59977	0.552788	0.509358	0.469335	0.432554	0.398841	0.368016	0.339895	0.314295	0.291036	0.269944	0.250852	0.233602	0.218044	0.20404	0.191461	0.18019	0.17012	0.161161	0.153248	0.146321	0.140327	0.135223	0.130971	0.127545	0.124883	0.122886	0.121465	0.120541	0.120043	0.119907	0.120072	0.12048	0.121072	0.12179	0.122575	0.123368	0.124107	0.124735	0.125247	0.125664	0.12601	0.126309
Ctdspl2	0.955094	0.91425	0.874748	0.836649	0.800002	0.764845	0.731203	0.699094	0.668525	0.639495	0.611995	0.58601	0.561518	0.538493	0.516907	0.496725	0.477914	0.460436	0.444255	0.429336	0.415642	0.40314	0.391798	0.381588	0.372502	0.364562	0.357798	0.352242	0.347929	0.344905	0.34322	0.342879	0.343819	0.345983	0.349326	0.353812	0.359411	0.3661	0.373858	0.382669	0.392517	0.403388	0.415266	0.428133	0.441966	0.456722	0.47234	0.488753	0.505879
Ube2c	0.954428	0.997838	1.04237	1.08778	1.13377	1.18003	1.22624	1.27203	1.31703	1.36083	1.40302	1.4432	1.48092	1.51576	1.54729	1.57508	1.59871	1.61778	1.63189	1.64068	1.64379	1.64091	1.63176	1.6161	1.59414	1.56684	1.53523	1.50033	1.46314	1.42463	1.3857	1.34709	1.30929	1.27277	1.23795	1.20521	1.17493	1.14744	1.12305	1.10208	1.08481	1.07156	1.06264	1.05837	1.05904	1.06419	1.07294	1.08447	1.0979
Prc1	0.946428	0.93012	0.914025	0.898155	0.882521	0.867132	0.851999	0.837129	0.822531	0.808212	0.794181	0.780442	0.767001	0.753865	0.741037	0.728522	0.716324	0.704447	0.692892	0.681663	0.670761	0.66019	0.649949	0.640041	0.630469	0.62124	0.612362	0.603841	0.595684	0.587896	0.580485	0.573443	0.566754	0.560398	0.554358	0.548615	0.543155	0.537961	0.533018	0.528311	0.523825	0.519548	0.515467	0.511567	0.507836	0.504251	0.500786	0.497414	0.49411
Atxn3	0.941359	0.903601	0.866979	0.831515	0.79723	0.764135	0.73224	0.701546	0.672053	0.643753	0.616638	0.590693	0.565901	0.542242	0.519693	0.49823	0.477824	0.458448	0.440073	0.422667	0.4062	0.39064	0.375956	0.362117	0.349102	0.336908	0.325534	0.314972	0.305216	0.296258	0.28809	0.280669	0.273913	0.267746	0.262095	0.256896	0.252088	0.247616	0.243428	0.239475	0.23571	0.232092	0.228579	0.225132	0.221718	0.218328	0.214968	0.211643	0.208356
Nmt2	0.939304	0.948804	0.958372	0.968008	0.977711	0.987482	0.997321	1.00723	1.0172	1.02725	1.03736	1.04753	1.05778	1.06809	1.07847	1.08892	1.09944	1.11002	1.12068	1.13139	1.14218	1.15303	1.16395	1.17494	1.186	1.19712	1.20831	1.21956	1.23088	1.24227	1.25372	1.26524	1.27683	1.28848	1.3002	1.31198	1.32383	1.33574	1.34772	1.35976	1.37187	1.38404	1.39627	1.40857	1.42094	1.43336	1.44585	1.4584	1.47102
Map2k3	0.937324	0.917256	0.897516	0.878118	0.859077	0.840407	0.822121	0.804229	0.786741	0.769666	0.753012	0.736786	0.720993	0.705639	0.690727	0.676261	0.662244	0.648676	0.635559	0.622894	0.61068	0.598918	0.587606	0.576742	0.566318	0.55631	0.546695	0.537451	0.528555	0.519987	0.511728	0.50376	0.496062	0.488619	0.481413	0.474429	0.46765	0.461063	0.454653	0.448407	0.442311	0.436354	0.430522	0.424805	0.419191	0.413672	0.40824	0.402889	0.397609
Nktr	0.933926	0.899598	0.866261	0.833977	0.802796	0.772764	0.743913	0.716272	0.68986	0.66469	0.640769	0.6181	0.596679	0.576499	0.557549	0.539818	0.523291	0.507951	0.493783	0.48077	0.468898	0.458152	0.448522	0.439996	0.432582	0.426306	0.421201	0.417305	0.414662	0.413323	0.413347	0.414735	0.417408	0.421289	0.426308	0.432396	0.439491	0.447528	0.456441	0.466163	0.476621	0.487737	0.499427	0.511599	0.524157	0.537064	0.550306	0.563874	0.577754
Sesn2	0.931077	0.907008	0.883391	0.860222	0.8375	0.815225	0.793393	0.772003	0.751052	0.730536	0.710455	0.690803	0.671577	0.652774	0.63439	0.616421	0.598862	0.581708	0.564956	0.5486	0.532635	0.517056	0.501859	0.487036	0.472583	0.458494	0.444764	0.431387	0.418356	0.405665	0.39331	0.381283	0.369579	0.358191	0.347114	0.33634	0.325865	0.315681	0.305783	0.296165	0.28682	0.277742	0.268926	0.260365	0.252053	0.243985	0.236154	0.228556	0.221183
Fbxo15	0.925785	0.883862	0.842813	0.802183	0.761591	0.720731	0.679376	0.637385	0.594705	0.551376	0.507534	0.463407	0.419311	0.37564	0.332848	0.291427	0.251881	0.214694	0.180297	0.149038	0.121161	0.0967877	0.0759133	0.0584175	0.0442261	0.0332375	0.0250395	0.0190951	0.0148856	0.0119782	0.0100453	0.00881439	0.008064	0.00766062	0.00752581	0.00761433	0.00790155	0.00837537	0.00903057	0.00986404	0.01087	0.0120352	0.0133333	0.0147194	0.0161326	0.017549	0.0189748	0.0204238	0.0219169
Plpp1	0.911913	0.863222	0.816467	0.771641	0.728727	0.687706	0.64855	0.611227	0.575701	0.541928	0.509865	0.479462	0.450668	0.423428	0.397686	0.373386	0.350468	0.328875	0.308547	0.289426	0.271455	0.254575	0.238731	0.223869	0.209935	0.196874	0.184636	0.173171	0.162432	0.152375	0.142958	0.134139	0.125879	0.118139	0.110885	0.104084	0.0977062	0.0917228	0.086108	0.0808376	0.0758889	0.0712412	0.0668749	0.0627719	0.0589156	0.0552912	0.0518856	0.048686	0.0456805
Zfp292	0.911746	0.876506	0.842364	0.8094	0.777682	0.747266	0.718198	0.690511	0.664232	0.639376	0.615951	0.593961	0.573403	0.554269	0.536548	0.520229	0.505297	0.49174	0.479545	0.468702	0.459205	0.451051	0.444242	0.438788	0.434698	0.431984	0.430663	0.430763	0.432328	0.43541	0.440077	0.446356	0.454211	0.463611	0.47453	0.486945	0.500838	0.516188	0.532972	0.551165	0.570735	0.59164	0.613833	0.63725	0.661823	0.687507	0.714267	0.74206	0.770835
Acaa2	0.908174	0.853868	0.802052	0.752761	0.706005	0.66178	0.620059	0.580804	0.54396	0.50946	0.477228	0.44718	0.419226	0.393269	0.369213	0.346959	0.326408	0.307462	0.290027	0.274011	0.259324	0.245884	0.23361	0.222429	0.212263	0.203029	0.194651	0.187059	0.180194	0.173999	0.168425	0.163416	0.158905	0.154834	0.151147	0.147795	0.144735	0.141925	0.139329	0.136911	0.13464	0.132484	0.130416	0.128408	0.126438	0.124496	0.122584	0.120699	0.118842
Cd81	0.904881	0.925808	0.946993	0.968348	0.989778	1.01118	1.03246	1.05349	1.07417	1.09437	1.11398	1.13287	1.15091	1.16797	1.18391	1.19861	1.21194	1.22375	1.23393	1.24234	1.24885	1.25335	1.25572	1.25586	1.2537	1.24928	1.24266	1.2339	1.22306	1.21021	1.19544	1.1789	1.16082	1.14144	1.12101	1.09975	1.07789	1.05565	1.03323	1.01083	0.98864	0.966833	0.945575	0.92502	0.905295	0.886361	0.868099	0.850396	0.833146
Ogdhl	0.900811	0.883172	0.865785	0.848649	0.831764	0.815128	0.798741	0.782602	0.76671	0.751063	0.735661	0.720502	0.705586	0.690909	0.676472	0.662273	0.648309	0.63458	0.621083	0.607816	0.594779	0.581968	0.569383	0.55702	0.544878	0.532955	0.521248	0.509755	0.498475	0.487404	0.476541	0.465882	0.455427	0.445171	0.435114	0.425251	0.415582	0.406103	0.396811	0.387705	0.378782	0.370038	0.361472	0.353082	0.344863	0.336815	0.328933	0.321216	0.313662
Ttn	0.898176	0.860796	0.823944	0.787072	0.749714	0.711494	0.672132	0.631452	0.589394	0.546019	0.501513	0.456191	0.410487	0.364943	0.320182	0.276872	0.235691	0.197272	0.162157	0.130758	0.103323	0.0799267	0.0604699	0.0447062	0.0323975	0.0232481	0.0167023	0.0121468	0.00904098	0.00696302	0.00560897	0.00474824	0.00421047	0.00389591	0.00374709	0.00373171	0.00383327	0.00404573	0.00437027	0.00481304	0.00538326	0.00609118	0.00694552	0.00795008	0.00910208	0.0104117	0.0119008	0.0135951	0.0155239
Dok2	0.897597	0.882919	0.868312	0.853676	0.838918	0.823949	0.808686	0.793051	0.776974	0.760392	0.743246	0.725489	0.70708	0.68799	0.668195	0.647687	0.626466	0.604544	0.581945	0.558709	0.534883	0.510532	0.485731	0.460569	0.435197	0.409858	0.384781	0.360169	0.3362	0.313024	0.290765	0.269511	0.249324	0.230242	0.212287	0.195465	0.179766	0.165171	0.151649	0.139161	0.127662	0.117103	0.107432	0.0985938	0.0905328	0.0831752	0.0764465	0.0702812	0.0646219
Hsf2bp	0.894776	0.895922	0.896915	0.897599	0.897821	0.897424	0.896256	0.894165	0.891001	0.88662	0.880882	0.873656	0.864818	0.854256	0.841871	0.827579	0.811314	0.79303	0.772704	0.750337	0.725958	0.699627	0.671435	0.641505	0.61004	0.577339	0.543721	0.50951	0.475027	0.440591	0.406507	0.373128	0.340841	0.309969	0.280759	0.25339	0.227974	0.204564	0.183164	0.163734	0.146203	0.130473	0.11643	0.103951	0.0929016	0.0831105	0.0744094	0.0666554	0.0597269
Zfp740	0.888164	0.852924	0.818767	0.785728	0.753834	0.723107	0.69356	0.665201	0.638035	0.612057	0.587261	0.563636	0.541166	0.519832	0.499614	0.480487	0.462426	0.445404	0.429394	0.414367	0.400294	0.387147	0.374898	0.36352	0.352984	0.343258	0.33431	0.326112	0.318637	0.311864	0.305769	0.300315	0.295439	0.291084	0.287196	0.283725	0.280624	0.277848	0.275356	0.273107	0.271064	0.269189	0.267447	0.265802	0.264223	0.262692	0.261201	0.259742	0.258306
Rreb1	0.887302	0.801492	0.72207	0.648904	0.581803	0.52053	0.464806	0.414322	0.36875	0.327747	0.290965	0.258059	0.228695	0.202546	0.179306	0.158686	0.140417	0.12425	0.109958	0.0973334	0.0861893	0.0763568	0.0676844	0.0600374	0.0533468	0.0476177	0.0428257	0.0389245	0.0358618	0.0335922	0.0320867	0.0312897	0.0311127	0.0315011	0.0324304	0.0339003	0.0359303	0.0385569	0.0418316	0.0458187	0.0505928	0.0562361	0.0628337	0.0704681	0.079217	0.0891939	0.100541	0.113408	0.127949
Kdm3a	0.885062	0.860163	0.835815	0.812047	0.788884	0.766349	0.744463	0.723241	0.7027	0.682848	0.663697	0.645252	0.627518	0.610498	0.594192	0.578601	0.563722	0.549551	0.536086	0.523321	0.51125	0.499868	0.48917	0.479149	0.469788	0.461054	0.452912	0.445331	0.43828	0.431733	0.425664	0.420045	0.414852	0.410057	0.405639	0.401575	0.397843	0.394424	0.391298	0.388447	0.385855	0.383505	0.38138	0.379465	0.377745	0.376191	0.374769	0.373448	0.372194
Hdac2	0.883984	0.903134	0.9225	0.941998	0.961538	0.981027	1.00037	1.01945	1.03817	1.05643	1.07409	1.09106	1.1072	1.12239	1.13653	1.14947	1.1611	1.17129	1.17993	1.1869	1.19208	1.19536	1.19664	1.19581	1.1928	1.1876	1.18018	1.17054	1.15869	1.14465	1.12843	1.11016	1.09012	1.06856	1.04576	1.02195	0.997403	0.972348	0.947014	0.921617	0.896359	0.871428	0.846998	0.823229	0.800253	0.778057	0.756562	0.735692	0.715378
Flnb	0.882861	0.838693	0.796192	0.755359	0.716186	0.678661	0.642766	0.608477	0.575766	0.544601	0.514946	0.486762	0.460007	0.434636	0.410602	0.387858	0.366354	0.346042	0.32687	0.308789	0.29175	0.275703	0.2606	0.246394	0.233128	0.220974	0.210081	0.200563	0.19251	0.186003	0.181121	0.177834	0.175985	0.175442	0.176102	0.177887	0.180735	0.184599	0.18944	0.195225	0.201924	0.209506	0.217934	0.227167	0.237154	0.247871	0.259303	0.271427	0.284212
Zfp266	0.8773	0.886004	0.89477	0.903598	0.912489	0.921443	0.930459	0.939537	0.948678	0.957882	0.967149	0.976479	0.985871	0.995326	1.00484	1.01442	1.02407	1.03377	1.04354	1.05337	1.06327	1.07323	1.08324	1.09333	1.10347	1.11368	1.12395	1.13428	1.14467	1.15513	1.16565	1.17623	1.18687	1.19758	1.20834	1.21917	1.23006	1.24101	1.25202	1.2631	1.27423	1.28543	1.29668	1.308	1.31938	1.33081	1.34231	1.35387	1.36549
Zbed5	0.876509	0.878541	0.880617	0.882777	0.885062	0.887514	0.890173	0.893083	0.896284	0.899821	0.903737	0.908077	0.912887	0.918213	0.924102	0.930605	0.937773	0.945657	0.954313	0.963798	0.974171	0.985494	0.997832	1.01125	1.0256	1.04032	1.05478	1.06835	1.08035	1.09009	1.0969	1.10026	1.09991	1.09561	1.08717	1.07443	1.05725	1.03558	1.00939	0.978722	0.943691	0.904484	0.861369	0.8147	0.76499	0.713439	0.661464	0.610306	0.560997
Acot9	0.871475	0.819309	0.769626	0.722501	0.677978	0.636073	0.596778	0.560061	0.525873	0.494148	0.464808	0.437765	0.412923	0.390184	0.369448	0.350616	0.333591	0.31828	0.304597	0.292461	0.281801	0.272554	0.264667	0.258097	0.252776	0.248585	0.245414	0.243169	0.241768	0.241138	0.241214	0.24194	0.243269	0.245156	0.24756	0.25044	0.253757	0.257469	0.261536	0.265914	0.270556	0.275415	0.280438	0.28557	0.290755	0.295979	0.301251	0.306579	0.311973
Zfp951	0.870609	0.846862	0.823595	0.800805	0.77849	0.756647	0.735274	0.714367	0.693922	0.673935	0.654403	0.635322	0.616685	0.59849	0.58073	0.5634	0.546496	0.530011	0.51394	0.498276	0.483014	0.468148	0.45367	0.439576	0.425858	0.412509	0.399523	0.386894	0.374614	0.362677	0.351076	0.339804	0.328854	0.318219	0.307892	0.297868	0.288138	0.278696	0.269535	0.260649	0.252031	0.243675	0.235574	0.227721	0.220111	0.212736	0.205592	0.198671	0.191968
Gpa33	0.869112	0.810705	0.755104	0.70213	0.651632	0.603477	0.55756	0.513791	0.472103	0.432441	0.394769	0.35906	0.325295	0.293464	0.263559	0.235572	0.209494	0.18531	0.163	0.142533	0.123869	0.10696	0.0917416	0.0781433	0.0661138	0.055621	0.0465856	0.0388914	0.032402	0.0269734	0.0224629	0.0187265	0.0156277	0.013054	0.0109134	0.00913061	0.00764398	0.00640282	0.00536545	0.00449753	0.00377073	0.00316161	0.00265075	0.00222207	0.0018622	0.00156017	0.00130683	0.00109444	0.000916469
Epn2	0.862336	0.832451	0.803398	0.775224	0.74797	0.72167	0.696353	0.67204	0.648749	0.62649	0.60527	0.585092	0.565956	0.547856	0.530787	0.51474	0.499703	0.485667	0.472618	0.460545	0.449435	0.439279	0.430065	0.421787	0.414428	0.407962	0.402364	0.397612	0.39369	0.390585	0.388287	0.386762	0.385943	0.385762	0.386156	0.387063	0.388424	0.390179	0.392269	0.394635	0.397216	0.399951	0.402777	0.405631	0.408452	0.411226	0.413965	0.416681	0.419387
Pml	0.860602	0.869653	0.878654	0.887485	0.896018	0.904126	0.911678	0.918541	0.924579	0.929657	0.93364	0.936394	0.937787	0.937689	0.935978	0.932535	0.927252	0.920028	0.910774	0.899415	0.88589	0.870157	0.852191	0.831991	0.809692	0.785638	0.760191	0.7337	0.706498	0.678899	0.651193	0.623592	0.596227	0.569212	0.542651	0.516638	0.491255	0.466576	0.442663	0.419566	0.397327	0.375978	0.35554	0.336028	0.317446	0.299774	0.282981	0.267038	0.251911
Slc29a1	0.855594	0.809974	0.766292	0.72461	0.68497	0.647393	0.611886	0.578438	0.547024	0.51761	0.490148	0.464584	0.440858	0.418906	0.398659	0.38005	0.363009	0.34747	0.333368	0.320642	0.309235	0.299097	0.290181	0.282449	0.275842	0.270271	0.265651	0.261908	0.258979	0.25681	0.255352	0.254549	0.254332	0.254635	0.255395	0.25655	0.25804	0.259804	0.261781	0.263908	0.266121	0.268354	0.270539	0.272605	0.274487	0.276188	0.277741	0.279184	0.280555
Cdh3	0.851493	0.816458	0.782507	0.749629	0.717817	0.687056	0.657334	0.628636	0.600948	0.57425	0.548527	0.523758	0.499924	0.477004	0.454978	0.433822	0.413516	0.394035	0.375358	0.35746	0.340319	0.32391	0.308211	0.293198	0.278847	0.265136	0.252042	0.239542	0.227615	0.216238	0.205389	0.195049	0.185197	0.175813	0.166877	0.158371	0.150276	0.142575	0.13525	0.128285	0.121664	0.115371	0.109391	0.10371	0.0983146	0.0931906	0.0883255	0.0837072	0.0793237
Wdr76	0.847359	0.805817	0.765916	0.727724	0.691293	0.656657	0.623835	0.592832	0.56364	0.536241	0.510607	0.486702	0.464485	0.44391	0.424929	0.407493	0.391549	0.377051	0.36395	0.352204	0.341773	0.332622	0.324723	0.318054	0.31261	0.308402	0.305455	0.303804	0.303496	0.304594	0.307177	0.311257	0.316751	0.323573	0.331644	0.340884	0.351209	0.362527	0.374734	0.387713	0.401327	0.415421	0.42982	0.444324	0.458733	0.473018	0.48725	0.501513	0.515899
Slc2a1	0.846833	0.867347	0.888221	0.909453	0.931045	0.952995	0.975303	0.997968	1.02099	1.04436	1.06809	1.09217	1.1166	1.14137	1.16649	1.19194	1.21774	1.24387	1.27033	1.29711	1.32422	1.35165	1.37939	1.40744	1.43562	1.46343	1.49031	1.51569	1.53898	1.55958	1.57687	1.59058	1.60081	1.60777	1.61162	1.61258	1.61086	1.60667	1.60024	1.5918	1.58157	1.56978	1.55666	1.54245	1.52736	1.51158	1.49528	1.47863	1.46177
Atad5	0.834677	0.797547	0.761759	0.727379	0.69446	0.66304	0.633145	0.604791	0.57798	0.55271	0.528967	0.506733	0.485982	0.466687	0.448817	0.432339	0.417218	0.403422	0.390919	0.379679	0.369675	0.360887	0.353294	0.346887	0.341666	0.337653	0.334879	0.333385	0.333222	0.334456	0.337166	0.341368	0.34698	0.353922	0.362118	0.371491	0.381964	0.393451	0.405858	0.419077	0.432988	0.447454	0.462318	0.477405	0.492539	0.507689	0.52291	0.538264	0.553822
Dusp27	0.83393	0.726413	0.629892	0.543885	0.467788	0.400904	0.342477	0.291723	0.247856	0.210112	0.177766	0.150143	0.126626	0.106657	0.0897395	0.0754358	0.0633621	0.0531853	0.0446179	0.0374127	0.0313584	0.0262749	0.0220093	0.0184317	0.0154326	0.0129192	0.0108137	0.00905025	0.00757361	0.00633738	0.00530256	0.00443646	0.00371164	0.00310511	0.00259761	0.00217299	0.00181774	0.00152053	0.0012719	0.00106391	0.000889922	0.000744379	0.000622633	0.000520796	0.000435613	0.000364361	0.000304762	0.000254911	0.000213214
Gdf3	0.832973	0.83473	0.836355	0.837711	0.838662	0.839071	0.838801	0.837719	0.835689	0.832584	0.828277	0.822649	0.815587	0.806987	0.796756	0.784814	0.771094	0.755548	0.738144	0.718874	0.697749	0.674808	0.650116	0.623765	0.595876	0.566597	0.536107	0.504611	0.472344	0.43956	0.406537	0.373671	0.341456	0.310323	0.280618	0.252606	0.22647	0.202323	0.180213	0.16013	0.142024	0.125809	0.111372	0.0985866	0.0873136	0.0773762	0.0686008	0.0608383	0.0539606
Arglu1	0.832605	0.831417	0.830271	0.82921	0.828273	0.827503	0.82694	0.826625	0.8266	0.826905	0.827583	0.828675	0.830224	0.832273	0.834867	0.838052	0.841873	0.84638	0.851623	0.857654	0.864527	0.872299	0.881032	0.890787	0.901596	0.913428	0.926244	0.940006	0.954674	0.970206	0.98656	1.0037	1.0216	1.04025	1.0596	1.07965	1.10034	1.12167	1.14358	1.16604	1.18902	1.21248	1.23636	1.26063	1.28523	1.31015	1.33538	1.36092	1.38676
Cenpe	0.832373	0.809792	0.787754	0.766334	0.745599	0.725609	0.706419	0.688077	0.670626	0.654105	0.638546	0.62398	0.610435	0.597937	0.586508	0.576173	0.566954	0.558878	0.551969	0.546257	0.541776	0.538562	0.536659	0.536118	0.536976	0.539246	0.542946	0.548102	0.554751	0.56294	0.572722	0.584114	0.59707	0.611541	0.627476	0.64482	0.663513	0.68349	0.704675	0.726982	0.750313	0.774558	0.799593	0.825279	0.851476	0.878145	0.905307	0.932984	0.961201
Nbeal1	0.830994	0.799932	0.76979	0.740598	0.712382	0.685159	0.658946	0.63375	0.609576	0.586424	0.56429	0.543167	0.523044	0.503908	0.485743	0.468532	0.452257	0.436895	0.422428	0.408832	0.396086	0.384169	0.373059	0.362736	0.353222	0.344611	0.336997	0.330469	0.325114	0.32102	0.31828	0.316921	0.316887	0.31813	0.320616	0.324321	0.329234	0.335353	0.342683	0.351237	0.361036	0.372104	0.384473	0.398175	0.413241	0.429636	0.447283	0.466084	0.485924
Fam168a	0.83078	0.786304	0.743719	0.703064	0.664364	0.627626	0.592844	0.56	0.529065	0.499997	0.47275	0.44727	0.423495	0.401363	0.380808	0.361762	0.344156	0.327924	0.313	0.299319	0.286823	0.275452	0.265153	0.255878	0.24761	0.24039	0.23426	0.229261	0.225442	0.222859	0.221578	0.221582	0.222741	0.224928	0.228027	0.231927	0.236514	0.241672	0.247275	0.25319	0.259267	0.265347	0.271255	0.276801	0.281808	0.286274	0.290297	0.293988	0.297463
Hdgf	0.826905	0.850607	0.874737	0.899227	0.924001	0.948977	0.974071	0.999189	1.02424	1.04911	1.0737	1.09791	1.12161	1.14469	1.16703	1.18851	1.20901	1.22839	1.24654	1.26334	1.27865	1.29235	1.30432	1.31445	1.32264	1.32884	1.33299	1.33506	1.33501	1.33281	1.32844	1.32196	1.31348	1.30315	1.29113	1.27755	1.26257	1.24633	1.22899	1.21068	1.19157	1.17178	1.15146	1.13073	1.10974	1.0886	1.06739	1.04622	1.02517
Zc3hav1	0.826713	0.766121	0.709012	0.655361	0.605119	0.558209	0.514538	0.47399	0.43644	0.401747	0.369766	0.340344	0.313327	0.288561	0.265893	0.245174	0.226261	0.209015	0.193305	0.179007	0.166006	0.154192	0.143465	0.133732	0.12493	0.117041	0.110039	0.103898	0.0985878	0.0940813	0.0903545	0.0873571	0.0850086	0.0832414	0.0820014	0.0812458	0.0809411	0.0810616	0.0815882	0.0825075	0.0838109	0.0854937	0.0875549	0.0899963	0.0928199	0.0960103	0.0995394	0.103375	0.107478
Nid1	0.826636	0.737599	0.656144	0.582041	0.514987	0.454616	0.400515	0.352242	0.309339	0.271342	0.237795	0.20826	0.182318	0.159578	0.13968	0.122292	0.107115	0.0938786	0.0823423	0.0722915	0.0635367	0.0559108	0.0492672	0.0434778	0.0384321	0.0340359	0.0302062	0.0268701	0.0239638	0.0214315	0.0192242	0.0172968	0.0156069	0.0141193	0.0128044	0.0116375	0.010598	0.0096684	0.008834	0.00808234	0.00740282	0.00678643	0.0062255	0.00571346	0.00524474	0.00481516	0.00442125	0.0040599	0.00372827
Gpr160	0.821711	0.749248	0.6818	0.619263	0.561495	0.508324	0.459549	0.414948	0.374284	0.33731	0.303776	0.27343	0.246025	0.221321	0.199087	0.179104	0.161166	0.145079	0.130664	0.117757	0.106205	0.0958698	0.0866256	0.0783582	0.0709741	0.0644019	0.0585732	0.0534216	0.0488843	0.0449026	0.0414225	0.0383828	0.0357162	0.0333656	0.0312833	0.0294293	0.02777	0.0262767	0.0249252	0.0236947	0.0225672	0.0215273	0.0205616	0.0196585	0.0188081	0.0180039	0.0172414	0.0165162	0.0158248
Hnrnpa0	0.821514	0.831573	0.841723	0.851964	0.862296	0.872719	0.883233	0.89384	0.904537	0.915327	0.926208	0.937182	0.948247	0.959404	0.970654	0.981996	0.993429	1.00496	1.01657	1.02828	1.04009	1.05198	1.06397	1.07605	1.08822	1.10048	1.11283	1.12528	1.13782	1.15045	1.16317	1.17598	1.18888	1.20187	1.21496	1.22813	1.2414	1.25475	1.26819	1.28173	1.29535	1.30906	1.32286	1.33675	1.35073	1.3648	1.37895	1.39319	1.40752
Natd1	0.820599	0.797408	0.774711	0.752506	0.730789	0.709557	0.688805	0.66853	0.648727	0.629391	0.610518	0.592103	0.574139	0.556621	0.539544	0.522901	0.506687	0.490894	0.475517	0.460548	0.445981	0.431809	0.418026	0.404623	0.391594	0.378932	0.366629	0.354678	0.343073	0.331805	0.320867	0.310253	0.299954	0.289964	0.280276	0.270881	0.261774	0.252947	0.244392	0.236104	0.228076	0.2203	0.21277	0.20548	0.198422	0.191592	0.184981	0.178585	0.172397
Hexb	0.8155	0.770311	0.727043	0.685669	0.646157	0.608473	0.572575	0.538422	0.505967	0.475163	0.445957	0.418296	0.392128	0.367396	0.344044	0.322016	0.301256	0.281707	0.263314	0.246022	0.229778	0.214527	0.20022	0.186807	0.174239	0.16247	0.151454	0.141149	0.131514	0.122509	0.114097	0.106241	0.0989075	0.0920643	0.0856807	0.0797275	0.0741775	0.0690046	0.0641844	0.0596941	0.0555119	0.0516174	0.0479917	0.0446167	0.0414757	0.0385528	0.0358334	0.0333036	0.0309505
Liph	0.815014	0.7621	0.711768	0.663919	0.618461	0.575304	0.534364	0.495562	0.458821	0.424069	0.391239	0.360263	0.331079	0.303626	0.277843	0.253673	0.231059	0.209944	0.190271	0.171986	0.155031	0.139351	0.124889	0.111588	0.0994067	0.0883193	0.0782869	0.0692581	0.0611725	0.0539637	0.0475623	0.0418929	0.0368773	0.0324444	0.02853	0.0250763	0.0220312	0.0193485	0.0169864	0.014908	0.0130801	0.0114734	0.0100618	0.00882217	0.00773394	0.00677897	0.00594123	0.00520652	0.00456235
Hmga2	0.813128	0.782732	0.753347	0.725096	0.698084	0.672401	0.64812	0.625303	0.603998	0.584246	0.566078	0.549521	0.534595	0.521322	0.509723	0.499823	0.491651	0.485243	0.480648	0.477924	0.477147	0.478412	0.481834	0.487556	0.495615	0.50583	0.518	0.531919	0.547367	0.564105	0.581871	0.600488	0.619919	0.640129	0.66108	0.682727	0.705015	0.727886	0.751273	0.775102	0.79929	0.823748	0.84838	0.87308	0.897753	0.922407	0.94712	0.971976	0.997068
Hsd17b14	0.812523	0.799672	0.786673	0.773243	0.759111	0.744027	0.72776	0.710104	0.690881	0.669944	0.647188	0.622546	0.596002	0.567592	0.537408	0.505605	0.472395	0.438052	0.402907	0.367339	0.331765	0.296629	0.26238	0.229459	0.198436	0.169989	0.144533	0.122225	0.103021	0.0867388	0.0731103	0.0617733	0.0523296	0.044447	0.0378529	0.0323238	0.0276765	0.0237609	0.0204534	0.0176524	0.0152745	0.0132506	0.0115236	0.0100462	0.00877903	0.00768762	0.00674305	0.00592186	0.00520494
Epha2	0.811643	0.779591	0.748544	0.718527	0.689562	0.661663	0.63484	0.609096	0.584431	0.56084	0.538315	0.516842	0.496407	0.476992	0.458575	0.441134	0.424647	0.409087	0.39443	0.380649	0.367718	0.355611	0.344303	0.33377	0.324025	0.315146	0.307211	0.30029	0.294451	0.289762	0.286296	0.284062	0.282993	0.28303	0.284125	0.286241	0.28935	0.293432	0.298472	0.304462	0.311398	0.31928	0.328109	0.337888	0.348619	0.360262	0.372749	0.386005	0.399938
Ppm1j	0.806727	0.730258	0.659484	0.594234	0.534303	0.479456	0.429433	0.383959	0.342745	0.3055	0.271929	0.241744	0.214666	0.190423	0.168761	0.149437	0.132225	0.116916	0.103317	0.0912495	0.0805526	0.071079	0.0626955	0.0552819	0.0487302	0.0429435	0.0378349	0.0333271	0.0293509	0.0258449	0.0227543	0.0200308	0.0176313	0.0155176	0.0136562	0.0120171	0.010574	0.0093037	0.00818554	0.00720143	0.00633538	0.00557328	0.0049027	0.00431268	0.00379357	0.00333688	0.00293511	0.00258167	0.00227076
Stag3	0.801329	0.766959	0.733664	0.701387	0.670075	0.639682	0.610166	0.58149	0.553621	0.526532	0.500201	0.474607	0.449737	0.425579	0.402125	0.379369	0.35731	0.335948	0.315283	0.295321	0.276064	0.257519	0.239692	0.222587	0.206224	0.190644	0.175876	0.161937	0.148833	0.136563	0.125113	0.114464	0.104585	0.0954457	0.08701	0.0792417	0.0721033	0.0655569	0.0595646	0.054089	0.0490937	0.0445434	0.0404041	0.0366434	0.0332303	0.0301339	0.0273249	0.0247764	0.0224644
Pgap1	0.79766	0.738967	0.683843	0.63237	0.584573	0.540425	0.499853	0.462752	0.428986	0.398401	0.370829	0.346096	0.32403	0.304459	0.287224	0.272174	0.259175	0.248109	0.238877	0.2314	0.225623	0.221514	0.219069	0.218313	0.219195	0.221503	0.22502	0.229537	0.23484	0.240701	0.246876	0.253228	0.259781	0.266575	0.273656	0.281069	0.288866	0.297104	0.305843	0.315149	0.325094	0.335758	0.347227	0.359597	0.372962	0.387326	0.40264	0.418841	0.435852
Zp3	0.797593	0.733639	0.673666	0.617556	0.56518	0.516397	0.471063	0.429022	0.390117	0.354189	0.321075	0.290613	0.262645	0.237013	0.213564	0.192149	0.172626	0.154857	0.138711	0.124064	0.110797	0.0987989	0.087966	0.0782002	0.069414	0.0615304	0.0544753	0.0481767	0.0425662	0.0375787	0.0331535	0.0292328	0.0257622	0.0226927	0.01998	0.0175844	0.0154703	0.0136057	0.0119622	0.0105144	0.00923953	0.00811753	0.00713047	0.00626246	0.00549942	0.00482884	0.00423965	0.0037221	0.00326756
Polr2k	0.78898	0.809133	0.829597	0.850299	0.871158	0.892091	0.913009	0.933815	0.954412	0.974695	0.994557	1.01389	1.03257	1.05049	1.06752	1.08356	1.09846	1.11212	1.12441	1.13522	1.14442	1.1519	1.15754	1.16125	1.16292	1.16247	1.15982	1.15491	1.14768	1.13808	1.12607	1.11171	1.09517	1.07664	1.05631	1.03436	1.01099	0.986388	0.96074	0.934234	0.90705	0.879363	0.851342	0.823148	0.794933	0.766859	0.739084	0.711751	0.684991
Wnk3	0.788419	0.759554	0.731528	0.704358	0.678059	0.652641	0.62811	0.604469	0.581718	0.559852	0.538867	0.518754	0.4995	0.481095	0.463522	0.446766	0.43081	0.415635	0.401221	0.387549	0.3746	0.362351	0.350785	0.339879	0.329627	0.320041	0.311133	0.302914	0.295392	0.288575	0.28247	0.27705	0.272252	0.268013	0.264275	0.260986	0.258097	0.255562	0.253337	0.251382	0.249656	0.248124	0.246746	0.24549	0.244319	0.243216	0.242166	0.241157	0.240177
Pdgfa	0.781641	0.705618	0.635515	0.571175	0.512391	0.458911	0.410447	0.366689	0.327312	0.291982	0.26037	0.232149	0.207009	0.184652	0.1648	0.147194	0.131594	0.117783	0.105562	0.0947519	0.0851919	0.0767377	0.069261	0.0626478	0.0568306	0.0517957	0.0475193	0.0439684	0.0411087	0.0389117	0.0373589	0.0364104	0.0359996	0.0360819	0.0366332	0.0376467	0.0391305	0.0411062	0.0436084	0.0466838	0.0503917	0.0548034	0.0600028	0.0660855	0.073158	0.0813289	0.0907068	0.101398	0.113502
Zfp961	0.780166	0.75733	0.73503	0.713283	0.692105	0.671509	0.651505	0.632102	0.613306	0.595122	0.577552	0.560598	0.544258	0.528532	0.513415	0.498902	0.484989	0.471669	0.458935	0.446778	0.435192	0.424166	0.413692	0.403762	0.394367	0.3855	0.377158	0.369333	0.362021	0.355215	0.348912	0.343088	0.337701	0.332707	0.328067	0.323743	0.3197	0.315904	0.312322	0.308924	0.30568	0.302563	0.299544	0.296597	0.293699	0.29084	0.288016	0.285224	0.282461
Fubp1	0.774131	0.808907	0.84472	0.881447	0.918951	0.957076	0.995653	1.0345	1.07341	1.11217	1.15056	1.18834	1.22528	1.2611	1.29557	1.32842	1.35939	1.3882	1.41461	1.43834	1.45916	1.47681	1.49105	1.50166	1.50862	1.51232	1.51318	1.51164	1.50813	1.50311	1.49701	1.49017	1.48276	1.47493	1.46685	1.45868	1.45057	1.44267	1.43514	1.42813	1.42178	1.41624	1.41166	1.40819	1.40594	1.40481	1.40458	1.40501	1.4059
Optn	0.773846	0.726659	0.681718	0.63898	0.5984	0.559926	0.5235	0.489062	0.456547	0.425889	0.397017	0.369861	0.344349	0.320407	0.297963	0.276944	0.257279	0.238897	0.22173	0.205711	0.190773	0.176855	0.163896	0.151837	0.140623	0.1302	0.120517	0.111528	0.103185	0.0954452	0.0882687	0.0816167	0.075453	0.0697436	0.0644566	0.0595622	0.0550324	0.050841	0.0469637	0.0433777	0.0400616	0.0369959	0.034162	0.0315428	0.0291224	0.026886	0.0248198	0.0229112	0.0211483
Esrrb	0.773659	0.695156	0.622998	0.556956	0.496764	0.442119	0.392695	0.348149	0.308131	0.272289	0.240275	0.211755	0.186404	0.163918	0.144011	0.126416	0.11089	0.0972063	0.0851619	0.0745715	0.0652684	0.0571031	0.0499416	0.0436648	0.0381664	0.0333525	0.0291396	0.0254541	0.0222312	0.0194137	0.0169511	0.0147993	0.0129194	0.0112774	0.00984337	0.00859115	0.00749782	0.00654331	0.00571007	0.00498276	0.00434795	0.00379391	0.00331038	0.00288842	0.0025202	0.00219888	0.0019185	0.00167386	0.00146039
Adrb3	0.769631	0.709742	0.653525	0.600888	0.551724	0.505911	0.463319	0.423807	0.387229	0.353434	0.322269	0.29358	0.267215	0.243022	0.220856	0.200573	0.182037	0.165118	0.149691	0.135638	0.122849	0.11122	0.100654	0.0910598	0.0823544	0.0744599	0.0673046	0.0608225	0.0549529	0.04964	0.0448328	0.0404847	0.0365529	0.0329986	0.0297864	0.0268839	0.0242619	0.0218937	0.0197551	0.0178241	0.0160808	0.0145071	0.0130867	0.0118049	0.0106481	0.00960433	0.00866255	0.00781287	0.00704633
Brd3	0.761962	0.772108	0.782356	0.792706	0.803159	0.813714	0.824372	0.835134	0.845999	0.856968	0.868041	0.879218	0.8905	0.901886	0.913377	0.924973	0.936674	0.94848	0.960391	0.972408	0.984531	0.996758	1.00909	1.02153	1.03408	1.04673	1.05948	1.07234	1.08531	1.09838	1.11156	1.12484	1.13823	1.15172	1.16532	1.17902	1.19282	1.20673	1.22074	1.23485	1.24907	1.26339	1.27781	1.29233	1.30696	1.32168	1.33651	1.35144	1.36647
Wdr62	0.757609	0.711163	0.667034	0.625243	0.585792	0.548664	0.513824	0.481221	0.450795	0.422472	0.396172	0.371809	0.349293	0.328531	0.309429	0.291897	0.275843	0.26118	0.247824	0.235697	0.224724	0.214836	0.20597	0.198069	0.191064	0.184864	0.179387	0.174561	0.17032	0.166609	0.163378	0.160575	0.158143	0.156033	0.154197	0.152589	0.151168	0.149895	0.14873	0.147638	0.146581	0.145525	0.144435	0.14328	0.142031	0.140693	0.139288	0.137838	0.136364
H2-M5	0.75748	0.667144	0.585505	0.51216	0.446632	0.388396	0.33689	0.29154	0.251773	0.217028	0.186773	0.160503	0.137754	0.118098	0.101149	0.0865604	0.074022	0.0632601	0.0540337	0.0461316	0.0393693	0.0335868	0.0286452	0.0244245	0.0208212	0.0177463	0.0151231	0.0128859	0.0109784	0.00935233	0.00796646	0.00678548	0.00577921	0.00492192	0.00419162	0.00356954	0.00303969	0.00258841	0.00220408	0.00187678	0.00159806	0.00136071	0.0011586	0.000986497	0.000839952	0.000715172	0.000608924	0.000518458	0.00044143
Anln	0.757394	0.766719	0.775965	0.784962	0.793535	0.801501	0.808676	0.814872	0.8199	0.82357	0.825696	0.826096	0.824597	0.821033	0.815253	0.807123	0.796527	0.783375	0.767602	0.749176	0.728099	0.704414	0.678201	0.649595	0.619082	0.587682	0.556355	0.525933	0.497108	0.470447	0.446395	0.425118	0.4065	0.390418	0.376768	0.365463	0.35644	0.34966	0.345114	0.342822	0.342842	0.34527	0.350249	0.357975	0.368666	0.382225	0.398367	0.416775	0.437078
Klhl22	0.748111	0.729476	0.711198	0.693271	0.675691	0.658454	0.641555	0.624989	0.608753	0.592841	0.577249	0.561973	0.547009	0.532351	0.517996	0.503939	0.490177	0.476704	0.463517	0.450612	0.437984	0.42563	0.413545	0.401725	0.390165	0.37886	0.367803	0.356988	0.34641	0.336063	0.325942	0.316046	0.306377	0.296934	0.287721	0.278736	0.26998	0.261453	0.253153	0.24508	0.237232	0.229606	0.222202	0.215015	0.208044	0.201283	0.194728	0.188372	0.182211
Kat2b	0.747613	0.693169	0.641864	0.593621	0.548352	0.50596	0.466339	0.429379	0.394963	0.36297	0.333278	0.305766	0.28031	0.256789	0.235085	0.215081	0.196666	0.17973	0.164172	0.149891	0.136794	0.124793	0.113803	0.103747	0.0945506	0.0861451	0.0784668	0.071456	0.0650575	0.0592203	0.0538971	0.0490443	0.0446217	0.0405924	0.0369222	0.03358	0.0305372	0.0277674	0.0252467	0.022953	0.0208662	0.0189678	0.0172411	0.0156708	0.0142428	0.0129443	0.0117637	0.0106904	0.00971474
Trib3	0.745872	0.703799	0.663591	0.625214	0.588632	0.553802	0.520681	0.489222	0.459375	0.431089	0.404311	0.378986	0.355059	0.332475	0.311176	0.291109	0.272217	0.254446	0.237741	0.222051	0.207323	0.193508	0.180557	0.168423	0.15706	0.146426	0.136478	0.127177	0.118484	0.110362	0.102778	0.0956978	0.0890903	0.0829261	0.077177	0.0718167	0.0668201	0.0621637	0.0578253	0.053784	0.0500204	0.0465158	0.0432532	0.0402162	0.0373897	0.0347595	0.0323122	0.0300354	0.0279175
Car4	0.745401	0.785134	0.826315	0.868818	0.912493	0.957168	1.00265	1.04873	1.09516	1.14171	1.1881	1.23406	1.27928	1.32347	1.36631	1.4075	1.44671	1.48362	1.51792	1.54929	1.57743	1.60203	1.62281	1.63948	1.65199	1.66065	1.66584	1.66793	1.66734	1.66447	1.65972	1.65341	1.6457	1.63675	1.62671	1.61575	1.60401	1.59165	1.57883	1.56569	1.55239	1.53906	1.52585	1.51291	1.50035	1.48816	1.47629	1.46467	1.45322
Slc25a40	0.742782	0.70008	0.659353	0.620602	0.583814	0.548966	0.516024	0.484947	0.455685	0.428183	0.402379	0.378209	0.355604	0.334494	0.314807	0.296473	0.279421	0.26358	0.248881	0.235259	0.22265	0.210991	0.200225	0.190295	0.181147	0.172719	0.164959	0.157815	0.151241	0.145196	0.139642	0.134537	0.129839	0.125508	0.121507	0.117806	0.114374	0.111185	0.108216	0.105444	0.10285	0.100415	0.0981214	0.0959551	0.093901	0.0919441	0.0900694	0.0882633	0.086513
Zfp97	0.742651	0.681304	0.624251	0.571556	0.523207	0.479121	0.439161	0.403149	0.370875	0.342115	0.316634	0.294201	0.274592	0.257599	0.243031	0.230721	0.220528	0.212338	0.206068	0.201669	0.19913	0.198479	0.199794	0.203204	0.20872	0.216059	0.2249	0.234879	0.245572	0.256477	0.267011	0.276717	0.285377	0.292792	0.29877	0.303132	0.305716	0.306385	0.305034	0.301593	0.296031	0.288368	0.278668	0.267048	0.253707	0.239152	0.223993	0.208762	0.193897
Samd8	0.740866	0.703181	0.667074	0.63258	0.599724	0.568513	0.538947	0.511012	0.484686	0.45994	0.436736	0.415033	0.394784	0.375939	0.358448	0.342258	0.327317	0.313573	0.300977	0.289479	0.279035	0.269602	0.261142	0.253621	0.24701	0.241289	0.236443	0.232461	0.22934	0.227082	0.225698	0.225168	0.225437	0.226452	0.228168	0.230542	0.233537	0.237118	0.24125	0.245899	0.251028	0.256601	0.262577	0.268912	0.27556	0.282495	0.289701	0.29716	0.30485
Sox11	0.740406	0.706904	0.674844	0.644428	0.615822	0.589159	0.564544	0.542059	0.521767	0.503718	0.487957	0.474524	0.463466	0.454841	0.448722	0.445207	0.444427	0.44655	0.451797	0.460446	0.472853	0.48946	0.510818	0.537604	0.570219	0.608341	0.651449	0.698834	0.749546	0.802368	0.855808	0.908703	0.960566	1.01097	1.05951	1.10576	1.14937	1.18996	1.2272	1.26079	1.29044	1.31589	1.33693	1.35336	1.36507	1.37256	1.37663	1.37814	1.37792
Lpp	0.739991	0.721666	0.703694	0.68607	0.668793	0.65186	0.635268	0.619013	0.603094	0.587506	0.572246	0.55731	0.542696	0.528398	0.514414	0.500739	0.48737	0.474302	0.461531	0.449053	0.436864	0.424959	0.413334	0.401985	0.390907	0.380096	0.369547	0.359256	0.349218	0.339429	0.329884	0.320579	0.311508	0.302669	0.294055	0.285663	0.277488	0.269526	0.261773	0.254223	0.246873	0.239718	0.232754	0.225977	0.219383	0.212967	0.206726	0.200655	0.194751
Pla1a	0.737827	0.671985	0.610848	0.55426	0.502045	0.454008	0.409938	0.369617	0.332818	0.299313	0.268874	0.241277	0.216305	0.193746	0.173401	0.155079	0.138601	0.1238	0.110519	0.0986151	0.0879542	0.0784148	0.0698851	0.0622633	0.0554568	0.0493817	0.043962	0.0391291	0.0348211	0.0309824	0.0275627	0.0245174	0.0218059	0.0193923	0.0172443	0.0153329	0.0136324	0.0121197	0.0107742	0.00957765	0.00851355	0.00756737	0.00672609	0.00597815	0.00531323	0.00472215	0.00419672	0.00372968	0.00331456
Slc1a4	0.7378	0.694977	0.654191	0.615465	0.578808	0.544207	0.511641	0.48107	0.452448	0.425716	0.40081	0.37766	0.356192	0.336329	0.317993	0.301108	0.285598	0.271387	0.258404	0.246583	0.235859	0.226172	0.217468	0.209698	0.202821	0.196811	0.191645	0.187308	0.183787	0.181081	0.179192	0.178098	0.177744	0.178083	0.179072	0.180676	0.182866	0.185614	0.188896	0.192689	0.196971	0.201717	0.206904	0.212505	0.218491	0.224838	0.231525	0.238524	0.245807
Cers6	0.73387	0.681536	0.632249	0.585996	0.542737	0.502411	0.464933	0.430202	0.398105	0.368516	0.341305	0.316337	0.293474	0.272579	0.25352	0.236166	0.220393	0.206082	0.193122	0.181409	0.170845	0.161342	0.152819	0.1452	0.138427	0.132461	0.127267	0.122815	0.119081	0.116049	0.113706	0.112015	0.110901	0.110298	0.110146	0.110395	0.110995	0.111901	0.113068	0.114452	0.116007	0.117685	0.119437	0.121209	0.122951	0.12465	0.126319	0.127969	0.129611
Slc28a1	0.733479	0.676228	0.622488	0.572122	0.524992	0.480959	0.439885	0.401632	0.366065	0.333051	0.302459	0.274159	0.248027	0.22394	0.20178	0.181431	0.162783	0.145728	0.130162	0.115986	0.103105	0.0914276	0.0808656	0.0713364	0.0627706	0.0551137	0.0483056	0.0422809	0.0369724	0.0323126	0.028236	0.0246759	0.0215668	0.0188512	0.016479	0.0144065	0.0125955	0.0110127	0.00962919	0.00841967	0.00736212	0.00643731	0.00562849	0.00492104	0.0043022	0.00376092	0.00328755	0.00287364	0.00251174
Dpp7	0.732372	0.682208	0.634877	0.590395	0.548747	0.509894	0.473771	0.440298	0.409374	0.38089	0.354728	0.330765	0.308873	0.288927	0.270804	0.254383	0.239549	0.226193	0.214215	0.20352	0.194024	0.18565	0.17833	0.172005	0.166619	0.162116	0.158449	0.155581	0.153487	0.15215	0.151563	0.151704	0.152525	0.153984	0.156045	0.158675	0.161847	0.165531	0.169701	0.174328	0.17938	0.184823	0.190616	0.196714	0.203069	0.209664	0.216497	0.223567	0.230871
Tbc1d25	0.731806	0.674441	0.620722	0.57059	0.523961	0.480724	0.440751	0.403896	0.370004	0.338909	0.310442	0.284433	0.260711	0.23911	0.219468	0.201631	0.18545	0.170788	0.157513	0.145503	0.134646	0.124838	0.115984	0.107997	0.100824	0.0944583	0.0888886	0.0840988	0.0800717	0.076793	0.0742535	0.0724107	0.0711814	0.0704968	0.0703022	0.0705541	0.0712172	0.0722621	0.0736637	0.0753993	0.0774471	0.0797849	0.0823886	0.0852313	0.0882839	0.0915327	0.0949721	0.0985945	0.10239
Dgke	0.731352	0.6755	0.623134	0.574225	0.528711	0.486503	0.447488	0.411535	0.378497	0.348218	0.320536	0.295285	0.272299	0.251415	0.232476	0.215331	0.199834	0.18585	0.173254	0.161927	0.151762	0.142661	0.134532	0.127297	0.120886	0.115244	0.110321	0.106075	0.102472	0.0994812	0.0970817	0.0952347	0.0938802	0.0929654	0.0924451	0.09228	0.0924351	0.0928789	0.0935819	0.0945161	0.0956538	0.0969672	0.0984279	0.100006	0.101672	0.103412	0.105217	0.107082	0.108998
Plin2	0.729323	0.679913	0.633272	0.589419	0.548347	0.510019	0.474378	0.441345	0.410826	0.382716	0.3569	0.33326	0.311671	0.292014	0.274166	0.258011	0.243439	0.230343	0.218627	0.208201	0.198982	0.190899	0.183887	0.177892	0.172836	0.168593	0.165048	0.162098	0.159654	0.157633	0.155959	0.154584	0.153492	0.152671	0.15211	0.151799	0.151729	0.151894	0.152288	0.152905	0.153742	0.154794	0.156058	0.157533	0.159214	0.161083	0.16311	0.165267	0.167521
Kntc1	0.725124	0.695056	0.666014	0.638029	0.611119	0.5853	0.56058	0.536961	0.51444	0.493008	0.472653	0.45336	0.43511	0.417881	0.40165	0.386391	0.372079	0.358687	0.346187	0.334553	0.323759	0.31378	0.30459	0.296169	0.288509	0.281637	0.275576	0.270354	0.265997	0.262536	0.260004	0.258394	0.257647	0.257709	0.258532	0.260074	0.262297	0.265168	0.268657	0.272733	0.277369	0.282536	0.288204	0.294343	0.300921	0.307903	0.315252	0.322928	0.330888
Ube2l6	0.7243	0.653223	0.587776	0.527746	0.472884	0.422921	0.37757	0.336531	0.299501	0.266179	0.236267	0.209477	0.185532	0.16417	0.145146	0.128229	0.113208	0.0998856	0.0880835	0.0776386	0.0684031	0.0602434	0.0530392	0.0466827	0.0410771	0.0361362	0.0317831	0.0279494	0.0245741	0.0216034	0.0189895	0.01669	0.0146675	0.0128891	0.0113254	0.00995077	0.00874249	0.00768053	0.00674727	0.00592717	0.00520658	0.00457345	0.0040172	0.00352853	0.00309924	0.00272212	0.00239086	0.00209988	0.00184429
Clec2i	0.72359	0.694553	0.665815	0.636832	0.607142	0.576378	0.54427	0.510663	0.475519	0.438931	0.401125	0.362458	0.323409	0.284559	0.246555	0.210075	0.175774	0.144234	0.115917	0.0911266	0.0699924	0.0524653	0.0383391	0.0272849	0.0189426	0.0129123	0.00870289	0.00584061	0.00393024	0.0026703	0.00184438	0.00129935	0.000932387	0.000680336	0.000503925	0.000378251	0.000287223	0.000220262	0.000170292	0.000132505	0.000103589	8.12243e-05	6.37681e-05	5.00401e-05	3.91876e-05	3.06189e-05	2.38801e-05	1.85989e-05	1.44725e-05
Gk5	0.72032	0.678611	0.638842	0.600995	0.565042	0.530951	0.498678	0.468178	0.439397	0.412279	0.386764	0.362788	0.340287	0.319194	0.299444	0.28097	0.263704	0.247583	0.232543	0.218522	0.205459	0.193296	0.181979	0.171454	0.161677	0.152614	0.144232	0.136499	0.129382	0.122848	0.116866	0.111394	0.106379	0.101773	0.0975318	0.0936177	0.0899966	0.0866378	0.083514	0.0806006	0.0778754	0.0753184	0.0729115	0.0706384	0.0684841	0.0664345	0.0644762	0.0625973	0.0607868
Trim25	0.712176	0.69179	0.671861	0.652386	0.63336	0.614779	0.596638	0.578931	0.561654	0.5448	0.528366	0.512343	0.496728	0.481513	0.466693	0.452261	0.438211	0.424536	0.411229	0.398285	0.385696	0.373455	0.361556	0.349992	0.338756	0.327842	0.317241	0.306948	0.296956	0.287258	0.277847	0.268716	0.259859	0.251269	0.24294	0.234865	0.227038	0.219453	0.212102	0.204981	0.198083	0.191402	0.184932	0.178667	0.172602	0.166732	0.16105	0.155551	0.150231
Vangl1	0.709485	0.650307	0.595224	0.544193	0.497126	0.453895	0.414343	0.378286	0.345525	0.315851	0.289049	0.264905	0.243209	0.223759	0.206361	0.190834	0.177012	0.164737	0.153871	0.144285	0.135865	0.12851	0.122133	0.116656	0.11202	0.108185	0.105118	0.102802	0.101226	0.100396	0.100329	0.101026	0.102463	0.104623	0.107504	0.111113	0.115465	0.120583	0.126493	0.133229	0.140826	0.14932	0.158745	0.169137	0.180522	0.192934	0.206404	0.220956	0.236602
Mki67	0.708062	0.705616	0.703201	0.700843	0.698567	0.696395	0.694354	0.692466	0.690756	0.689247	0.687963	0.686927	0.686165	0.685699	0.685553	0.685752	0.686322	0.687287	0.688674	0.690509	0.692819	0.695635	0.698984	0.702899	0.70745	0.712774	0.719022	0.726349	0.73492	0.744908	0.756493	0.769772	0.784714	0.801282	0.819439	0.839145	0.860359	0.883035	0.907121	0.932562	0.959294	0.987243	1.01633	1.04647	1.07755	1.10953	1.14236	1.176	1.21039
Nefl	0.706706	0.669493	0.633993	0.600307	0.568506	0.538638	0.510729	0.484785	0.460795	0.438738	0.418582	0.400288	0.383815	0.369121	0.356166	0.344913	0.335336	0.327415	0.321143	0.316526	0.31359	0.312378	0.312959	0.315425	0.319822	0.326078	0.334125	0.343907	0.355378	0.368489	0.383191	0.399452	0.417268	0.43663	0.457517	0.479895	0.503715	0.528906	0.555374	0.583002	0.611647	0.641136	0.671268	0.701812	0.732535	0.763412	0.794552	0.826081	0.858149
Pbdc1	0.706252	0.737095	0.768848	0.801393	0.834601	0.868323	0.902396	0.936644	0.970874	1.00488	1.03845	1.07136	1.10336	1.13422	1.16369	1.19151	1.21744	1.24122	1.26259	1.28132	1.29716	1.30988	1.31925	1.32508	1.32733	1.32627	1.32221	1.31548	1.30642	1.29535	1.28262	1.26847	1.25305	1.2365	1.21896	1.20057	1.18145	1.16174	1.14157	1.12106	1.10033	1.0795	1.05867	1.03795	1.01745	0.997182	0.977173	0.957425	0.937946
Rbm44	0.705815	0.670187	0.636013	0.603289	0.572005	0.542145	0.513689	0.48661	0.460879	0.436461	0.41332	0.391416	0.370708	0.351153	0.332706	0.315322	0.298956	0.283563	0.269098	0.255515	0.242773	0.230828	0.21964	0.209167	0.199369	0.190199	0.181613	0.173573	0.166039	0.158977	0.152356	0.146141	0.140295	0.134787	0.129586	0.124664	0.119997	0.115561	0.111337	0.107306	0.10345	0.0997532	0.0962023	0.0927841	0.0894874	0.0863057	0.0832348	0.080271	0.0774104
Pcbp1	0.700538	0.732755	0.766004	0.800189	0.8352	0.870916	0.907197	0.943892	0.980835	1.01785	1.05475	1.09133	1.12738	1.16269	1.19704	1.23019	1.26192	1.29198	1.32016	1.3462	1.36989	1.39099	1.40929	1.42457	1.43664	1.44535	1.45056	1.45215	1.45002	1.44407	1.43423	1.42058	1.40341	1.38302	1.35971	1.3338	1.30561	1.27545	1.24363	1.21047	1.17627	1.14131	1.10588	1.07024	1.03464	0.999262	0.964276	0.929823	0.896038
Hsdl1	0.69961	0.661624	0.625342	0.590784	0.557953	0.526842	0.497433	0.469698	0.443601	0.4191	0.396145	0.374684	0.354659	0.336014	0.318687	0.302617	0.287746	0.274014	0.261364	0.24974	0.23909	0.229364	0.220515	0.212501	0.205267	0.19874	0.192853	0.187547	0.182765	0.178461	0.174591	0.17111	0.167972	0.165133	0.162554	0.160198	0.15803	0.156018	0.154129	0.152337	0.150611	0.148925	0.147255	0.145574	0.143862	0.142119	0.140357	0.138587	0.136819
Ttc3	0.698161	0.700124	0.702111	0.704141	0.706236	0.708416	0.7107	0.71311	0.715667	0.718392	0.721307	0.724433	0.727793	0.73141	0.735308	0.739509	0.744038	0.748921	0.754184	0.759852	0.765955	0.77252	0.779577	0.787157	0.795291	0.80401	0.813347	0.823335	0.834008	0.845405	0.857562	0.870494	0.884178	0.898589	0.913699	0.92948	0.945902	0.962933	0.980538	0.998681	1.01732	1.03642	1.05594	1.07582	1.09602	1.11653	1.13732	1.1584	1.17974
Dock5	0.69353	0.6697	0.646517	0.623975	0.602066	0.580781	0.560111	0.540048	0.52058	0.501699	0.483394	0.465654	0.448469	0.431828	0.41572	0.400132	0.385054	0.370475	0.356381	0.342763	0.329607	0.316903	0.304639	0.292802	0.281382	0.270367	0.259745	0.249506	0.239637	0.230129	0.220969	0.212148	0.203655	0.195479	0.18761	0.180039	0.172755	0.16575	0.159013	0.152535	0.146309	0.140324	0.134573	0.129047	0.123739	0.11864	0.113743	0.10904	0.104525
Rev3l	0.690465	0.64902	0.609666	0.572437	0.537342	0.504373	0.473502	0.444689	0.41788	0.393009	0.370006	0.348795	0.329293	0.31142	0.295095	0.280236	0.266767	0.254613	0.243708	0.233986	0.225391	0.217873	0.211388	0.205901	0.201383	0.197812	0.195177	0.193474	0.192712	0.192914	0.194111	0.196308	0.199463	0.203539	0.208505	0.214334	0.221001	0.228481	0.236744	0.245757	0.25548	0.265862	0.276842	0.288347	0.300296	0.312669	0.325478	0.33874	0.352471
Nup62cl	0.689637	0.628667	0.572206	0.520187	0.47249	0.42895	0.389369	0.353525	0.321179	0.292081	0.265983	0.242639	0.221811	0.203271	0.186808	0.172223	0.159336	0.147982	0.138012	0.129295	0.121713	0.115165	0.109564	0.104834	0.100896	0.0976504	0.0950113	0.0929075	0.0912788	0.0900744	0.0892511	0.0887779	0.0886367	0.0888141	0.0892996	0.090086	0.0911685	0.0925447	0.0942143	0.0961787	0.0984413	0.101007	0.103881	0.107071	0.110583	0.114408	0.118529	0.122923	0.127563
Slc25a12	0.687672	0.640689	0.596325	0.554537	0.515268	0.47845	0.444004	0.411843	0.381871	0.353991	0.3281	0.304092	0.281863	0.261308	0.242323	0.224808	0.208665	0.193798	0.180119	0.167541	0.155983	0.145367	0.135623	0.126683	0.11851	0.111112	0.104489	0.0986326	0.0935283	0.0891613	0.0855169	0.0825451	0.0801559	0.0782716	0.0768272	0.0757677	0.0750457	0.0746198	0.0744531	0.0745116	0.0747636	0.0751786	0.0757265	0.0763771	0.0771013	0.0778833	0.0787143	0.0795853	0.0804866
Tuba3a	0.687412	0.697386	0.707237	0.716722	0.725586	0.73357	0.740405	0.745821	0.74955	0.751326	0.750892	0.748007	0.742448	0.73402	0.722562	0.707949	0.690109	0.66902	0.644725	0.617333	0.587027	0.554067	0.51879	0.48161	0.443127	0.404162	0.36549	0.327797	0.291659	0.257539	0.225778	0.196607	0.170158	0.146459	0.125451	0.107009	0.0909626	0.0771084	0.06523	0.055107	0.0465252	0.0392821	0.0331917	0.0280861	0.0238147	0.0202333	0.017218	0.0146694	0.0125076
Agpat2	0.684153	0.660395	0.637291	0.614835	0.593018	0.571831	0.551265	0.531311	0.511958	0.493195	0.475013	0.4574	0.440345	0.423837	0.407864	0.392415	0.377477	0.363039	0.349089	0.335615	0.322605	0.310047	0.297929	0.286239	0.274965	0.264096	0.25362	0.243525	0.2338	0.224434	0.215416	0.206735	0.19838	0.190341	0.182607	0.175169	0.168017	0.16114	0.154531	0.148178	0.142074	0.13621	0.130577	0.125167	0.119972	0.114984	0.110196	0.1056	0.101189
Pipox	0.682391	0.664932	0.647827	0.631072	0.614665	0.598601	0.582878	0.567492	0.552439	0.537715	0.523317	0.50924	0.49548	0.482033	0.468894	0.45606	0.443526	0.431288	0.41934	0.407678	0.396299	0.385196	0.374365	0.363803	0.353503	0.343461	0.333673	0.324134	0.314838	0.305782	0.29696	0.288369	0.280002	0.271856	0.263926	0.256207	0.248695	0.241386	0.234274	0.227356	0.220626	0.214082	0.207718	0.20153	0.195514	0.189667	0.183983	0.178459	0.173091
Mme	0.678043	0.62377	0.573044	0.525762	0.481805	0.44104	0.403324	0.368507	0.336433	0.306942	0.279876	0.255075	0.232385	0.211653	0.192736	0.175492	0.159789	0.145501	0.132512	0.12071	0.109992	0.100264	0.0914367	0.083429	0.0761655	0.0695756	0.0635953	0.0581666	0.053237	0.0487587	0.0446888	0.0409871	0.0376161	0.0345425	0.0317366	0.029172	0.0268254	0.0246758	0.0227045	0.0208951	0.0192325	0.0177035	0.0162962	0.0149999	0.0138051	0.0127038	0.0116891	0.0107545	0.00989408
Psip1	0.676188	0.701581	0.727646	0.75432	0.781532	0.809203	0.837248	0.865572	0.894075	0.922647	0.951173	0.979531	1.00759	1.03523	1.0623	1.08866	1.11418	1.13869	1.16206	1.18413	1.20476	1.22379	1.24109	1.2565	1.26995	1.2815	1.29121	1.29917	1.30547	1.3102	1.31345	1.31533	1.31593	1.31536	1.31373	1.31114	1.3077	1.30351	1.29869	1.29334	1.28757	1.28148	1.27519	1.26879	1.26238	1.256	1.24964	1.2433	1.23698
Pcyt1b	0.675995	0.661002	0.646274	0.631806	0.617598	0.603648	0.589952	0.576508	0.563315	0.55037	0.53767	0.525213	0.512996	0.501017	0.489272	0.47776	0.466477	0.45542	0.444588	0.433976	0.423581	0.413402	0.403435	0.393676	0.384124	0.374775	0.365625	0.356672	0.347913	0.339345	0.330964	0.322769	0.314754	0.306919	0.299258	0.291771	0.284452	0.2773	0.270312	0.263484	0.256814	0.250298	0.243934	0.237719	0.23165	0.225724	0.219938	0.21429	0.208776
Slc39a4	0.673753	0.648173	0.623368	0.599327	0.576041	0.553496	0.53168	0.510579	0.490182	0.470473	0.451439	0.433064	0.415335	0.398235	0.38175	0.365864	0.350562	0.335828	0.321647	0.308003	0.29488	0.282263	0.270137	0.258487	0.247297	0.236553	0.226239	0.216343	0.206849	0.197744	0.189013	0.180645	0.172625	0.164942	0.157581	0.150533	0.143784	0.137324	0.131141	0.125224	0.119564	0.114149	0.10897	0.104018	0.0992836	0.0947574	0.0904312	0.0862966	0.0823457
Zfp958	0.672383	0.658912	0.645656	0.632612	0.619779	0.607155	0.594739	0.582528	0.570522	0.558719	0.547116	0.535712	0.524505	0.513493	0.502675	0.492047	0.481609	0.471358	0.461292	0.451409	0.441707	0.432184	0.422837	0.413665	0.404665	0.395836	0.387174	0.378678	0.370345	0.362174	0.354162	0.346307	0.338606	0.331057	0.323659	0.316408	0.309303	0.302342	0.295521	0.28884	0.282295	0.275885	0.269607	0.263459	0.25744	0.251546	0.245776	0.240128	0.234599
Map1b	0.670733	0.64488	0.619915	0.595909	0.572919	0.550992	0.530165	0.510466	0.491915	0.474525	0.458303	0.443253	0.429375	0.416666	0.405123	0.394743	0.385522	0.377462	0.370565	0.364841	0.360302	0.356969	0.354871	0.354046	0.354559	0.356511	0.360022	0.365235	0.372315	0.381461	0.392902	0.406782	0.423095	0.441831	0.462974	0.486502	0.512372	0.540516	0.570834	0.603185	0.637381	0.673185	0.710301	0.748379	0.787045	0.826223	0.866021	0.906575	0.948046
Asb8	0.668293	0.632775	0.598821	0.566435	0.535612	0.506339	0.478593	0.452347	0.427565	0.404208	0.382231	0.361588	0.342228	0.324101	0.307152	0.291329	0.27658	0.26285	0.250089	0.238248	0.227276	0.217129	0.207762	0.199134	0.191191	0.183864	0.177089	0.170807	0.164966	0.159518	0.154422	0.149639	0.14514	0.140896	0.136881	0.133073	0.129449	0.125991	0.122678	0.119496	0.116428	0.113461	0.110581	0.107775	0.105035	0.102356	0.099739	0.0971831	0.0946885
Phip	0.667585	0.65427	0.641248	0.628598	0.61639	0.604692	0.593566	0.583069	0.573258	0.564183	0.555896	0.548444	0.541876	0.536238	0.531581	0.527955	0.525414	0.524015	0.523824	0.524908	0.527346	0.531226	0.536645	0.543714	0.552479	0.562847	0.574715	0.587976	0.602518	0.618219	0.634951	0.652636	0.671277	0.690881	0.711454	0.732999	0.755518	0.779011	0.803474	0.828901	0.855281	0.882603	0.910848	0.939996	0.970022	1.0009	1.03261	1.06512	1.09839
Slfn9	0.662269	0.619134	0.578378	0.540015	0.504039	0.470418	0.439104	0.410032	0.383125	0.358295	0.33545	0.31449	0.295314	0.277824	0.26192	0.247506	0.234491	0.222789	0.212321	0.203012	0.194798	0.187619	0.181425	0.176174	0.17181	0.168245	0.165404	0.163218	0.161631	0.160593	0.16006	0.159986	0.160314	0.160989	0.16196	0.163173	0.164575	0.166114	0.167734	0.169377	0.170983	0.172491	0.173838	0.174958	0.175795	0.17636	0.176708	0.17689	0.176963
Rmnd5b	0.656939	0.639724	0.622869	0.606372	0.590228	0.574433	0.558984	0.543877	0.529108	0.514673	0.500566	0.486785	0.473324	0.460179	0.447345	0.434818	0.422592	0.410664	0.399027	0.387678	0.376612	0.365822	0.355306	0.345056	0.33507	0.325341	0.315865	0.306636	0.29765	0.288902	0.280386	0.272099	0.264035	0.256189	0.248557	0.241134	0.233915	0.226895	0.220071	0.213437	0.206989	0.200722	0.194633	0.188716	0.182968	0.177385	0.171962	0.166695	0.161581
Hormad1	0.653814	0.662328	0.670728	0.678808	0.686353	0.693141	0.698948	0.703546	0.706707	0.708208	0.707832	0.705372	0.700639	0.693464	0.683701	0.671239	0.656001	0.637956	0.617117	0.593553	0.56739	0.538812	0.508069	0.475469	0.441291	0.405745	0.369142	0.331906	0.294561	0.257702	0.221972	0.188205	0.157286	0.129761	0.105855	0.0855369	0.068589	0.0546786	0.0434163	0.034401	0.0272508	0.0216213	0.0172136	0.0137764	0.011101	0.00900371	0.00734102	0.00600892	0.00493137
Limk2	0.65251	0.630253	0.608639	0.587691	0.567426	0.547859	0.529001	0.510859	0.493438	0.476738	0.46076	0.445499	0.43095	0.417106	0.403959	0.391498	0.379714	0.368596	0.35813	0.348306	0.339111	0.330534	0.322563	0.315187	0.308384	0.30211	0.296326	0.290991	0.28607	0.28153	0.277341	0.273474	0.269906	0.266612	0.263572	0.260765	0.258171	0.255773	0.253552	0.251493	0.249578	0.247792	0.246121	0.244549	0.243064	0.241649	0.240293	0.238982	0.237702
Nr0b1	0.650815	0.599958	0.552356	0.507898	0.466467	0.427934	0.392168	0.359032	0.328387	0.300094	0.274012	0.250006	0.22794	0.207684	0.189113	0.172104	0.156544	0.142321	0.129334	0.117484	0.10668	0.0968369	0.0878743	0.0797184	0.0723007	0.0655575	0.0594304	0.0538653	0.0488126	0.0442266	0.0400654	0.0362909	0.032868	0.0297645	0.0269514	0.0244019	0.0220917	0.0199987	0.0181028	0.0163856	0.0148304	0.0134222	0.0121471	0.0109927	0.00994763	0.00900159	0.00814528	0.00737021	0.00666873
Aim2	0.647364	0.612351	0.578875	0.546901	0.516395	0.487317	0.459628	0.433287	0.40825	0.384475	0.361917	0.340533	0.320275	0.301102	0.282966	0.265825	0.249635	0.234352	0.219936	0.206344	0.193537	0.181476	0.170123	0.159441	0.149396	0.139954	0.131081	0.122748	0.114923	0.107579	0.100688	0.0942236	0.088162	0.0824793	0.0771532	0.0721625	0.0674872	0.0631081	0.0590075	0.0551682	0.0515742	0.0482106	0.0450628	0.0421176	0.0393623	0.036785	0.0343744	0.03212	0.0300119
Sema4b	0.640417	0.610008	0.580806	0.552815	0.526038	0.500467	0.476091	0.452895	0.430857	0.409952	0.390154	0.371431	0.353752	0.33708	0.321382	0.30662	0.292758	0.279759	0.267587	0.256205	0.245578	0.235673	0.226456	0.217895	0.20996	0.20262	0.195845	0.189608	0.183884	0.17865	0.173885	0.169556	0.165617	0.162026	0.158745	0.155736	0.152968	0.150409	0.148032	0.14581	0.143718	0.141733	0.139833	0.137996	0.136203	0.134446	0.132721	0.131025	0.129356
Eps8	0.640189	0.580696	0.525889	0.475651	0.429818	0.388183	0.350514	0.316557	0.286046	0.258714	0.234293	0.212528	0.19317	0.175989	0.160768	0.147308	0.135429	0.124966	0.115773	0.107718	0.100685	0.0945741	0.0892963	0.0847762	0.0809421	0.0777212	0.0750521	0.0728848	0.071179	0.0699033	0.0690335	0.0685384	0.0683742	0.0685015	0.0688843	0.0694892	0.0702835	0.0712348	0.0723099	0.0734738	0.0746897	0.0759183	0.0771179	0.078244	0.0792549	0.0801494	0.0809493	0.0816779	0.0823599
Pmel	0.633201	0.564223	0.50162	0.445132	0.394434	0.349153	0.308889	0.273225	0.241745	0.214039	0.189717	0.168411	0.14978	0.133511	0.119322	0.106958	0.0961943	0.0868294	0.0786878	0.0716155	0.0654785	0.0601608	0.0555621	0.0515964	0.0481904	0.0452817	0.0428182	0.0407564	0.039061	0.0377041	0.0366644	0.0359184	0.0354379	0.0352004	0.0351891	0.0353914	0.0357986	0.036405	0.0372076	0.0382055	0.0393995	0.0407919	0.042386	0.0441859	0.0461955	0.0484145	0.0508383	0.0534603	0.0562702
Cers4	0.629282	0.61041	0.591995	0.574032	0.556515	0.539439	0.522797	0.506583	0.490791	0.475415	0.460447	0.445882	0.431711	0.417929	0.404527	0.391499	0.378839	0.366537	0.354588	0.342984	0.331717	0.320781	0.310168	0.299871	0.289882	0.280195	0.270802	0.261696	0.252871	0.244318	0.236032	0.228005	0.22023	0.212702	0.205413	0.198357	0.191527	0.184918	0.178524	0.172337	0.166353	0.160565	0.154968	0.149556	0.144323	0.139265	0.134376	0.129652	0.125086
Snhg11	0.628482	0.594335	0.561825	0.531019	0.501959	0.474667	0.449146	0.425387	0.403365	0.383047	0.36439	0.34735	0.331877	0.317921	0.305433	0.294368	0.284685	0.27635	0.269335	0.263623	0.259207	0.256092	0.254298	0.253862	0.254801	0.25709	0.260714	0.265676	0.271992	0.279696	0.288832	0.299429	0.311481	0.32498	0.339913	0.356256	0.373975	0.393018	0.413311	0.434759	0.457238	0.480593	0.504637	0.529151	0.553904	0.578862	0.604116	0.629775	0.65597
Xlr3b	0.627147	0.615887	0.604741	0.593662	0.582604	0.571528	0.560393	0.549164	0.537809	0.526298	0.514606	0.50271	0.49059	0.478232	0.465625	0.45276	0.439635	0.42625	0.412612	0.39873	0.384619	0.370297	0.355788	0.341119	0.326337	0.31152	0.29674	0.282069	0.267571	0.253306	0.239327	0.225691	0.212455	0.199666	0.187365	0.17558	0.164334	0.153642	0.14351	0.133939	0.124927	0.116463	0.108536	0.10113	0.0942247	0.0877904	0.0817933	0.0762023	0.0709885
Zfp459	0.62125	0.585734	0.551884	0.519663	0.489026	0.45993	0.432328	0.406171	0.381408	0.357988	0.33586	0.31497	0.295268	0.276699	0.259214	0.24276	0.227288	0.212748	0.199093	0.186276	0.174253	0.16298	0.152415	0.142518	0.133251	0.124578	0.116462	0.108872	0.101774	0.0951404	0.088941	0.0831483	0.0777352	0.0726765	0.0679485	0.0635292	0.059398	0.0555357	0.0519245	0.0485477	0.0453898	0.0424362	0.0396736	0.0370894	0.0346718	0.0324101	0.0302946	0.0283158	0.0264652
Plk1	0.618013	0.64514	0.673101	0.701793	0.731098	0.760884	0.791004	0.821295	0.851583	0.881678	0.911381	0.94048	0.968755	0.995979	1.02192	1.04634	1.06899	1.08965	1.10807	1.12403	1.13729	1.14763	1.15487	1.1588	1.15941	1.15702	1.15195	1.14457	1.13523	1.12429	1.11212	1.09899	1.08511	1.07067	1.05586	1.04087	1.02586	1.01101	0.996481	0.982424	0.96899	0.956325	0.944566	0.933847	0.924276	0.915747	0.908047	0.90097	0.894315
Nfat5	0.617919	0.584619	0.552834	0.522567	0.493813	0.466554	0.440769	0.416426	0.393489	0.371918	0.351667	0.33269	0.314936	0.298353	0.28289	0.268494	0.255114	0.242698	0.231197	0.220564	0.210753	0.201719	0.193422	0.185823	0.178948	0.172918	0.167853	0.163864	0.161061	0.159565	0.159514	0.160963	0.163844	0.168111	0.173738	0.180719	0.189057	0.198763	0.209845	0.222309	0.236147	0.251333	0.267819	0.285521	0.304337	0.324254	0.345321	0.367587	0.391101
Stat3	0.617819	0.572039	0.529104	0.488952	0.451505	0.416668	0.384338	0.354402	0.32674	0.301229	0.277744	0.256158	0.236348	0.218192	0.201573	0.186375	0.172493	0.159822	0.148267	0.137737	0.128148	0.119421	0.111483	0.104269	0.0977312	0.0918508	0.0866074	0.0819786	0.0779418	0.0744758	0.0715619	0.0691614	0.0672124	0.0656616	0.0644647	0.0635845	0.0629895	0.062653	0.0625519	0.0626659	0.0629772	0.063469	0.0641262	0.0649337	0.0658768	0.0669399	0.0681066	0.0693595	0.0706798
Cyp2s1	0.61158	0.546114	0.486524	0.4325	0.383703	0.339782	0.300379	0.265134	0.233697	0.205725	0.180895	0.158899	0.13945	0.122281	0.107149	0.0938283	0.082117	0.0718313	0.062806	0.0548933	0.0479609	0.0418914	0.0365802	0.031935	0.027874	0.024325	0.0212246	0.0185169	0.0161526	0.0140887	0.0122875	0.0107156	0.00934423	0.00814784	0.00710425	0.00619404	0.00540023	0.00470799	0.00410436	0.00357802	0.00311911	0.002719	0.00237018	0.00206607	0.00180096	0.00156985	0.00136838	0.00119276	0.00103967
Lnpep	0.608637	0.56778	0.529229	0.492948	0.458885	0.426979	0.397157	0.36934	0.343444	0.31938	0.297056	0.276377	0.257251	0.239584	0.223286	0.208268	0.194443	0.18173	0.17005	0.15933	0.149498	0.14049	0.132244	0.124702	0.117845	0.111705	0.106308	0.101672	0.0978114	0.0947418	0.0924826	0.0910076	0.0902332	0.0900886	0.0905171	0.0914722	0.0929145	0.0948099	0.0971262	0.0998322	0.102895	0.106279	0.109943	0.11384	0.11792	0.122166	0.12658	0.131163	0.135915
Rap1b	0.604419	0.622867	0.641707	0.660881	0.680327	0.699976	0.719755	0.739584	0.759379	0.779049	0.7985	0.817633	0.836344	0.854527	0.872071	0.888865	0.904793	0.91974	0.93359	0.946228	0.957538	0.967407	0.975726	0.982387	0.987232	0.990012	0.99047	0.988364	0.983463	0.975557	0.964464	0.950257	0.933325	0.914083	0.892943	0.87031	0.846576	0.822113	0.797274	0.772388	0.747758	0.72366	0.700345	0.678037	0.65691	0.636905	0.617857	0.59961	0.582024
Igf2bp3	0.592718	0.602833	0.613087	0.62348	0.634014	0.644689	0.655506	0.666466	0.67757	0.688818	0.700211	0.71175	0.723436	0.735269	0.74725	0.759379	0.771657	0.784085	0.796662	0.809391	0.82227	0.835301	0.848484	0.861819	0.875306	0.888946	0.90274	0.916686	0.930787	0.945041	0.959448	0.97401	0.988726	1.0036	1.01862	1.0338	1.04913	1.06462	1.08026	1.09605	1.112	1.1281	1.14435	1.16076	1.17731	1.19402	1.21089	1.2279	1.24506
Cobl	0.591047	0.54204	0.496454	0.454164	0.415035	0.37892	0.345664	0.315105	0.287081	0.261429	0.237987	0.216597	0.197106	0.179367	0.16324	0.148593	0.135299	0.123243	0.112316	0.102416	0.0934495	0.0853317	0.077983	0.0713313	0.065314	0.0598785	0.0549757	0.0505595	0.0465867	0.0430174	0.0398146	0.0369386	0.0343471	0.0320034	0.029876	0.0279378	0.0261654	0.0245387	0.0230401	0.0216544	0.0203687	0.0191712	0.0180522	0.0170029	0.0160161	0.0150869	0.0142118	0.0133876	0.0126113
Ccnd1	0.586929	0.603453	0.620328	0.637531	0.655041	0.672833	0.690878	0.709147	0.727609	0.746228	0.764969	0.783794	0.80266	0.821527	0.840349	0.85908	0.877671	0.896073	0.914236	0.932105	0.949627	0.966749	0.983413	0.999564	1.01515	1.03013	1.04446	1.0581	1.07102	1.08316	1.09451	1.10503	1.11476	1.12373	1.13196	1.13948	1.14634	1.15256	1.15818	1.16324	1.16778	1.17183	1.17545	1.17866	1.18152	1.18408	1.1864	1.18853	1.19054
Nlrc4	0.586565	0.542335	0.50089	0.462128	0.425941	0.392217	0.360841	0.331696	0.304663	0.279626	0.256467	0.235074	0.215335	0.197142	0.180392	0.164985	0.150826	0.137825	0.125896	0.114959	0.104938	0.0957612	0.0873632	0.0796815	0.0726584	0.0662401	0.060377	0.055023	0.0501356	0.0456754	0.0416064	0.0378951	0.0345109	0.0314256	0.0286134	0.0260506	0.0237155	0.0215881	0.0196503	0.0178853	0.016278	0.0148144	0.0134818	0.0122685	0.011164	0.0101586	0.0092434	0.00841045	0.00765235
Acss1	0.585839	0.546121	0.508644	0.473338	0.440125	0.408925	0.379657	0.352237	0.32658	0.302602	0.280218	0.259345	0.2399	0.221804	0.204978	0.189345	0.174834	0.161374	0.148898	0.13734	0.126641	0.116742	0.107588	0.0991279	0.0913119	0.0840943	0.0774321	0.0712847	0.0656143	0.0603856	0.0555655	0.0511235	0.0470307	0.0432608	0.0397888	0.036592	0.0336491	0.0309403	0.0284474	0.0261536	0.0240432	0.0221018	0.020316	0.0186736	0.0171632	0.0157743	0.0144972	0.013323	0.0122436
Epb41l1	0.585139	0.538629	0.495211	0.454766	0.417166	0.382278	0.349965	0.32009	0.292514	0.267099	0.24371	0.222214	0.202484	0.184396	0.167831	0.152676	0.138825	0.126176	0.114635	0.104111	0.0945221	0.0857902	0.0778434	0.0706149	0.0640427	0.05807	0.0526442	0.047717	0.0432441	0.0391848	0.0355018	0.0321612	0.0291318	0.0263851	0.0238952	0.0216385	0.0195936	0.0177407	0.016062	0.0145414	0.0131641	0.0119167	0.010787	0.00976412	0.00883791	0.00799931	0.00724009	0.00655276	0.00593054
Gsk3b	0.584546	0.58947	0.594445	0.599486	0.604611	0.609837	0.615184	0.620669	0.626312	0.632134	0.638153	0.644391	0.650871	0.657614	0.664643	0.671983	0.679658	0.687695	0.696119	0.704958	0.714243	0.724002	0.734268	0.745073	0.756445	0.768402	0.780961	0.79414	0.807958	0.822435	0.83759	0.853432	0.869951	0.887136	0.904977	0.923458	0.942565	0.962281	0.982588	1.00347	1.02489	1.04684	1.06929	1.09221	1.11557	1.13935	1.16354	1.18811	1.21306
Marcksl1	0.583786	0.608343	0.633667	0.659708	0.686405	0.713691	0.741489	0.769715	0.798275	0.827068	0.855984	0.884907	0.913714	0.942273	0.970451	0.998105	1.02509	1.05126	1.07647	1.10055	1.12336	1.14474	1.16455	1.18262	1.19884	1.21315	1.22547	1.23575	1.24396	1.25006	1.25401	1.25584	1.25564	1.25353	1.24962	1.24402	1.23686	1.22825	1.21833	1.20721	1.19503	1.18192	1.16798	1.15335	1.13815	1.12251	1.10656	1.09042	1.07421
Plaur	0.5823	0.527453	0.476955	0.4306	0.388165	0.349421	0.314135	0.282073	0.253003	0.226698	0.20294	0.181517	0.16223	0.14489	0.129322	0.115361	0.102853	0.091659	0.0816489	0.0727046	0.0647183	0.0575918	0.0512362	0.0455709	0.0405233	0.0360278	0.0320255	0.0284634	0.0252941	0.0224749	0.0199678	0.0177386	0.0157569	0.0139956	0.0124303	0.0110393	0.00980354	0.00870566	0.0077304	0.00686413	0.00609474	0.00541142	0.00480459	0.0042657	0.00378718	0.00336228	0.002985	0.00265001	0.00235259
Cnpy1	0.581336	0.542969	0.506416	0.471386	0.437643	0.405013	0.373373	0.342654	0.312833	0.28393	0.256002	0.229139	0.203451	0.179064	0.156109	0.13471	0.114977	0.0969948	0.0808175	0.0664632	0.0539114	0.0431035	0.0339464	0.0263177	0.0201027	0.0151829	0.0113823	0.00850284	0.00635379	0.00476776	0.0036063	0.00275497	0.0021244	0.00165235	0.00129537	0.00102279	0.000812741	0.000649482	0.000521559	0.000420565	0.000340275	0.000276035	0.000224341	0.00018253	0.000148571	0.000120947	9.84707e-05	8.01778e-05	6.52867e-05
Nexmif	0.5739	0.545811	0.518849	0.492973	0.468147	0.444334	0.421499	0.399608	0.378629	0.358531	0.339284	0.320858	0.303226	0.28636	0.270235	0.254825	0.240106	0.226056	0.21265	0.199868	0.187689	0.176091	0.165054	0.15456	0.144579	0.135068	0.125988	0.11731	0.109007	0.101061	0.0934568	0.0862001	0.0793126	0.0728102	0.0667017	0.0609897	0.0556713	0.0507392	0.0461822	0.0419863	0.038135	0.0346105	0.0313937	0.028465	0.0258043	0.0233892	0.0211977	0.0192098	0.0174068
Lats2	0.569024	0.532224	0.497457	0.464695	0.433897	0.405012	0.377979	0.352733	0.329201	0.307305	0.286968	0.268109	0.250647	0.2345	0.219591	0.205842	0.193178	0.181527	0.170822	0.160998	0.151993	0.14375	0.136217	0.129342	0.123086	0.117422	0.112323	0.107766	0.103728	0.100189	0.0971336	0.094529	0.0923268	0.0904834	0.0889606	0.0877251	0.0867473	0.0860007	0.0854613	0.0851071	0.0849178	0.084874	0.0849573	0.0851499	0.0854343	0.0857952	0.0862184	0.0866894	0.0871937
Hmox1	0.56698	0.578388	0.589871	0.601316	0.6126	0.623594	0.634164	0.644169	0.653465	0.661905	0.669337	0.675612	0.680579	0.684093	0.686011	0.6862	0.684535	0.680903	0.675207	0.667366	0.657322	0.645037	0.630501	0.613733	0.594898	0.57438	0.552577	0.52987	0.506616	0.483145	0.459752	0.436661	0.414018	0.391946	0.37055	0.349917	0.330118	0.311206	0.29322	0.276185	0.260114	0.24501	0.230865	0.217664	0.20538	0.193935	0.183233	0.17319	0.163731
Rnf17	0.564282	0.565907	0.567485	0.568965	0.570293	0.57142	0.572291	0.572854	0.573058	0.57285	0.572181	0.570998	0.569255	0.566905	0.563902	0.560205	0.555775	0.550577	0.54458	0.537757	0.530088	0.521557	0.512156	0.501881	0.49077	0.478921	0.466437	0.453422	0.439974	0.42619	0.412162	0.397989	0.383771	0.369602	0.35557	0.34175	0.328211	0.315013	0.302208	0.289839	0.277941	0.266545	0.255673	0.245341	0.235557	0.226283	0.217462	0.209044	0.200983
Stk17b	0.564117	0.56384	0.563523	0.56313	0.56262	0.561957	0.5611	0.560014	0.55866	0.557001	0.555001	0.552626	0.549842	0.546615	0.542914	0.538712	0.53398	0.528693	0.52283	0.516372	0.509302	0.501609	0.493284	0.484323	0.474737	0.464563	0.453842	0.442616	0.430929	0.418827	0.406357	0.393592	0.380636	0.367586	0.354533	0.341561	0.328744	0.31615	0.303839	0.291862	0.280262	0.269079	0.25834	0.248072	0.238289	0.228965	0.220059	0.211533	0.203351
Dpp4	0.563619	0.518355	0.476155	0.436891	0.400434	0.366645	0.335387	0.306518	0.2799	0.255394	0.232864	0.212178	0.193208	0.175834	0.159936	0.145404	0.132133	0.120023	0.108981	0.0989212	0.089761	0.0814253	0.073844	0.0669523	0.0606903	0.0550029	0.0498394	0.045153	0.040901	0.0370443	0.0335471	0.0303766	0.0275028	0.0248986	0.0225391	0.0204015	0.0184654	0.016712	0.0151242	0.0136866	0.012385	0.0112067	0.0101401	0.00917472	0.00830098	0.00751023	0.00679463	0.00614707	0.0055611
Phf11d	0.561369	0.542278	0.52341	0.50448	0.48524	0.465481	0.445034	0.42378	0.401645	0.378608	0.354703	0.330022	0.304711	0.27897	0.253048	0.22723	0.201832	0.177179	0.153595	0.131379	0.110792	0.0920421	0.0752712	0.0605512	0.0479567	0.0375359	0.0291547	0.0225658	0.0174778	0.0136031	0.0106831	0.00848326	0.00680691	0.00551418	0.0045058	0.00371053	0.00307668	0.00256637	0.00215154	0.00181126	0.00152974	0.00129497	0.00109778	0.00093107	0.000789399	0.000668904	0.000566542	0.000479679	0.00040604
Pnma5	0.559624	0.539383	0.519639	0.500287	0.481233	0.462397	0.44371	0.425116	0.406573	0.38805	0.369529	0.351004	0.332483	0.313985	0.295539	0.277187	0.258981	0.240978	0.223247	0.20586	0.188893	0.172423	0.156527	0.141281	0.126776	0.113127	0.100416	0.0886934	0.0779785	0.0682656	0.0595285	0.0517246	0.0447999	0.038692	0.0333342	0.0286577	0.0245942	0.0210778	0.0180458	0.0154398	0.0132062	0.0112965	0.00966694	0.00827889	0.00709787	0.00609177	0.00523271	0.00449761	0.00386738
Epas1	0.556895	0.542022	0.527072	0.511673	0.495493	0.478246	0.459696	0.439666	0.418048	0.394805	0.369987	0.343727	0.316248	0.28786	0.258949	0.229961	0.201387	0.173727	0.147466	0.123038	0.1008	0.0810061	0.0637964	0.0491932	0.0371945	0.027733	0.0205196	0.0151605	0.0112552	0.00844904	0.00645274	0.00502878	0.00399419	0.00322831	0.00265111	0.00220854	0.00186349	0.00159005	0.00136984	0.00118966	0.00103988	0.000913403	0.000804965	0.000710623	0.000627498	0.000553973	0.000488974	0.000431543	0.000380822
Itga5	0.556215	0.525521	0.496301	0.46856	0.442296	0.417492	0.394126	0.372168	0.35158	0.332319	0.314341	0.297595	0.282031	0.267597	0.254241	0.241912	0.230558	0.220132	0.210586	0.201876	0.19396	0.186801	0.180362	0.174613	0.169521	0.165056	0.161188	0.157895	0.155157	0.152961	0.151295	0.15014	0.149454	0.149204	0.149357	0.149886	0.150764	0.151968	0.153473	0.155259	0.157304	0.159584	0.162077	0.16476	0.167608	0.170602	0.17373	0.176973	0.180316
Nod1	0.554993	0.512079	0.471964	0.434539	0.399687	0.367286	0.337215	0.30935	0.283567	0.259744	0.237762	0.217502	0.198852	0.181703	0.165948	0.151489	0.13823	0.126081	0.114958	0.104782	0.0954759	0.086972	0.0792049	0.0721143	0.065644	0.0597423	0.0543613	0.0494567	0.0449877	0.0409168	0.0372096	0.0338343	0.0307619	0.0279659	0.0254217	0.0231072	0.0210018	0.019087	0.0173457	0.0157625	0.014323	0.0130144	0.0118248	0.0107436	0.00976092	0.00886784	0.00805624	0.00731873	0.00664858
Tcl1	0.552766	0.501373	0.454038	0.41056	0.370728	0.334327	0.301137	0.27094	0.243521	0.218671	0.196187	0.175876	0.157555	0.14105	0.126199	0.112852	0.100867	0.0901153	0.080478	0.0718459	0.0641192	0.0572071	0.051027	0.045504	0.0405705	0.0361651	0.0322328	0.0287238	0.0255935	0.0228015	0.0203121	0.0180927	0.0161144	0.0143514	0.0127804	0.0113807	0.0101338	0.00902306	0.00803373	0.0071526	0.0063679	0.00566911	0.00504688	0.00449283	0.00399953	0.00356032	0.00316929	0.00282116	0.00251124
Nupr1	0.552176	0.534796	0.517589	0.500297	0.482694	0.464587	0.445816	0.426261	0.405843	0.384526	0.362323	0.339294	0.315549	0.291247	0.266592	0.241828	0.217226	0.193082	0.169694	0.147354	0.126331	0.106854	0.0891051	0.0732067	0.0592995	0.0475132	0.0377916	0.0299481	0.0237311	0.0188725	0.0151171	0.0122185	0.00995888	0.0081791	0.00676317	0.00562586	0.00470395	0.00395012	0.00332865	0.00281236	0.00238043	0.00201675	0.00170882	0.00144684	0.00122318	0.00103248	0.000870426	0.000733113	0.000617074
Ephx2	0.551322	0.513108	0.47713	0.443311	0.411571	0.381827	0.353992	0.32798	0.303702	0.28107	0.259997	0.240396	0.222182	0.205274	0.189591	0.175056	0.161596	0.149139	0.137618	0.126969	0.117131	0.108047	0.0996619	0.0919255	0.0847897	0.0782098	0.0721439	0.066553	0.0614007	0.0566532	0.0522793	0.0482492	0.0445352	0.0411117	0.0379551	0.0350439	0.0323584	0.0298806	0.0275939	0.025483	0.023534	0.0217343	0.0200719	0.0185362	0.0171173	0.0158064	0.0145952	0.0134764	0.012443
Ripk3	0.549314	0.502816	0.459709	0.41988	0.383199	0.349517	0.318674	0.290503	0.264831	0.241486	0.220297	0.201096	0.183725	0.168028	0.153862	0.14109	0.129585	0.119231	0.109919	0.101551	0.0940357	0.0872916	0.0812445	0.0758277	0.0709823	0.0666575	0.0628078	0.0593926	0.0563759	0.0537258	0.0514145	0.0494084	0.0476669	0.0461544	0.0448401	0.0436975	0.042703	0.041836	0.0410778	0.0404116	0.039822	0.0392947	0.0388163	0.0383741	0.0379567	0.0375581	0.0371749	0.0368039	0.0364421
Plekhm3	0.548978	0.504021	0.462256	0.423601	0.38795	0.355176	0.32514	0.297689	0.272665	0.249909	0.229258	0.210556	0.19365	0.178393	0.164646	0.152279	0.141171	0.131209	0.122291	0.114323	0.107219	0.100903	0.0953064	0.0903682	0.0860391	0.0822831	0.07907	0.0763749	0.0741783	0.0724669	0.0712335	0.0704572	0.0700985	0.0701236	0.0705053	0.0712216	0.0722539	0.0735868	0.0752065	0.0771001	0.079255	0.081658	0.0842943	0.0871475	0.0901992	0.0934398	0.0968638	0.100464	0.104231
Mapkapk3	0.543969	0.549982	0.555986	0.561913	0.567694	0.57326	0.578536	0.583448	0.587922	0.591879	0.595244	0.597939	0.599889	0.601018	0.601254	0.600527	0.598772	0.595927	0.591938	0.586756	0.580339	0.572656	0.563683	0.553411	0.541911	0.529388	0.516056	0.502121	0.487779	0.473213	0.458591	0.444042	0.429647	0.415475	0.40159	0.388048	0.374899	0.362187	0.349947	0.338211	0.327005	0.31635	0.306262	0.296756	0.287835	0.279441	0.27149	0.263908	0.256624
Tspan2	0.543627	0.48616	0.433984	0.386854	0.344482	0.30655	0.272723	0.24266	0.216021	0.192479	0.17172	0.153449	0.137394	0.123306	0.110957	0.100144	0.0906838	0.0824148	0.0751941	0.068896	0.0634107	0.0586427	0.0545092	0.0509391	0.0478737	0.0452672	0.0430811	0.0412841	0.0398518	0.0387665	0.0380169	0.0375851	0.0374424	0.037566	0.0379386	0.0385475	0.0393833	0.0404388	0.0417089	0.0431889	0.0448747	0.0467613	0.0488427	0.0511108	0.0535558	0.0561751	0.0589699	0.0619401	0.0650841
D16Ertd472e	0.542023	0.503116	0.466662	0.43264	0.401005	0.371693	0.344625	0.319706	0.296835	0.275903	0.256799	0.23941	0.223626	0.209338	0.196443	0.184843	0.174445	0.165164	0.156923	0.149651	0.143286	0.137773	0.133067	0.12913	0.125912	0.123347	0.121373	0.119939	0.119003	0.118529	0.118486	0.118846	0.119573	0.120636	0.122005	0.12365	0.125543	0.127653	0.129949	0.132397	0.134961	0.137604	0.140284	0.142955	0.145575	0.148137	0.150659	0.153159	0.155654
Slc37a1	0.538488	0.506469	0.476071	0.447256	0.419983	0.394207	0.369878	0.346947	0.325358	0.305058	0.28599	0.268097	0.251325	0.235616	0.220915	0.207168	0.194322	0.182326	0.171131	0.160687	0.150951	0.141877	0.133424	0.125552	0.118231	0.111441	0.105163	0.0993773	0.0940612	0.0891933	0.0847515	0.0807033	0.0770045	0.0736152	0.0705002	0.0676284	0.0649723	0.0625074	0.0602116	0.0580655	0.0560515	0.054154	0.0523587	0.0506528	0.0490251	0.0474671	0.045972	0.0445335	0.0431459
Srek1	0.538471	0.538349	0.538252	0.538202	0.538224	0.538342	0.538581	0.538964	0.539516	0.540261	0.541224	0.542431	0.543906	0.545677	0.547769	0.55021	0.553029	0.556254	0.559917	0.564049	0.568684	0.573856	0.579602	0.585962	0.59297	0.60065	0.60903	0.618136	0.627999	0.638651	0.650125	0.662435	0.675564	0.689491	0.704193	0.719648	0.735827	0.752703	0.770242	0.788409	0.807165	0.826467	0.846268	0.866517	0.887163	0.908185	0.929582	0.951349	0.973483
Kyat3	0.538259	0.495978	0.456552	0.419889	0.385885	0.354423	0.32538	0.298627	0.27403	0.251456	0.230773	0.21185	0.194559	0.178779	0.164393	0.151289	0.139363	0.128516	0.118657	0.1097	0.101567	0.0941848	0.0874866	0.0814112	0.0759011	0.0709018	0.0663638	0.0622429	0.0584995	0.0550981	0.0520067	0.0491934	0.0466256	0.0442747	0.0421152	0.0401253	0.0382853	0.0365782	0.0349887	0.0335033	0.0321102	0.0307987	0.0295593	0.0283836	0.0272642	0.0261961	0.0251752	0.0241978	0.0232608
Ptk2b	0.537335	0.516021	0.495415	0.475504	0.456272	0.437706	0.41979	0.402509	0.385849	0.369793	0.354327	0.339434	0.325098	0.311306	0.298039	0.285284	0.273025	0.261246	0.249932	0.239069	0.228641	0.218635	0.209035	0.199829	0.191001	0.182539	0.17443	0.166661	0.159219	0.152092	0.145268	0.138736	0.132485	0.126502	0.120779	0.115305	0.110069	0.105063	0.100276	0.0957002	0.0913267	0.0871471	0.0831533	0.0793376	0.0756924	0.0722105	0.068885	0.0657092	0.0626766
Fam122b	0.527	0.504982	0.483743	0.463274	0.443561	0.424592	0.406352	0.388825	0.371996	0.355847	0.340361	0.32552	0.311306	0.2977	0.284683	0.272236	0.26034	0.248976	0.238125	0.227768	0.217888	0.208464	0.199481	0.19092	0.182762	0.174986	0.167572	0.1605	0.153753	0.147314	0.141167	0.135295	0.129685	0.124322	0.119192	0.114284	0.109586	0.105087	0.100777	0.0966457	0.0926844	0.0888846	0.0852384	0.0817382	0.0783772	0.0751498	0.0720512	0.0690768	0.066222
Ranbp17	0.525612	0.503462	0.482121	0.461593	0.441879	0.422974	0.404873	0.387565	0.37104	0.355283	0.340279	0.326009	0.312456	0.299599	0.287418	0.275892	0.264999	0.254717	0.245024	0.2359	0.227323	0.219272	0.211728	0.20467	0.198089	0.191993	0.186387	0.181277	0.176668	0.172564	0.168968	0.165865	0.163209	0.160959	0.159077	0.15753	0.156285	0.155315	0.154592	0.15409	0.153787	0.153659	0.153683	0.153837	0.154101	0.154455	0.154882	0.155364	0.155884
Zfp977	0.5229	0.501629	0.481031	0.461042	0.441608	0.422678	0.40421	0.386168	0.368523	0.351249	0.334327	0.317745	0.301494	0.28557	0.269974	0.25471	0.239787	0.225216	0.211012	0.197191	0.183771	0.170771	0.158212	0.146113	0.134509	0.123454	0.112991	0.103148	0.0939394	0.0853696	0.0774328	0.0701125	0.0633834	0.0572168	0.0515823	0.046448	0.0417812	0.0375496	0.0337207	0.0302634	0.0271474	0.0243436	0.0218248	0.019565	0.01754	0.0157258	0.0141	0.0126427	0.0113361
Slc4a11	0.522358	0.478281	0.437383	0.399517	0.364528	0.332262	0.302561	0.275268	0.250229	0.227291	0.206309	0.18714	0.169649	0.153707	0.139192	0.125988	0.113988	0.10309	0.093201	0.084233	0.0761053	0.0687433	0.0620782	0.0560468	0.0505912	0.0456583	0.0411995	0.0371706	0.033531	0.0302442	0.0272764	0.0245975	0.0221796	0.0199977	0.0180291	0.0162533	0.0146514	0.0132068	0.0119039	0.0107292	0.00966993	0.00871495	0.00785403	0.00707795	0.00637839	0.00574783	0.0051795	0.00466727	0.00420562
Cadm1	0.520876	0.529063	0.537355	0.545755	0.554263	0.562879	0.571604	0.580439	0.589385	0.598442	0.607611	0.616892	0.626287	0.635796	0.645419	0.655158	0.665012	0.674983	0.68507	0.695275	0.705597	0.716038	0.726598	0.737278	0.748077	0.758996	0.770036	0.781197	0.79248	0.803885	0.815411	0.82706	0.838832	0.850727	0.862746	0.874888	0.887153	0.899543	0.912057	0.924695	0.937457	0.950344	0.963356	0.976493	0.989754	1.00314	1.01665	1.03029	1.04405
Gsdme	0.520735	0.483924	0.449567	0.417757	0.388536	0.3619	0.337811	0.316203	0.296995	0.280097	0.265415	0.252862	0.242362	0.233855	0.227301	0.222691	0.220045	0.219426	0.220945	0.224769	0.231142	0.240395	0.252973	0.269458	0.290249	0.315145	0.343735	0.375375	0.409106	0.443608	0.477197	0.508657	0.537789	0.564589	0.589172	0.611759	0.632658	0.652258	0.671012	0.689429	0.708072	0.727553	0.748536	0.771743	0.797886	0.827046	0.858931	0.893206	0.929487
Zfp871	0.520633	0.488518	0.458245	0.429884	0.403476	0.379031	0.356537	0.335963	0.317266	0.300392	0.285281	0.271874	0.260111	0.24994	0.241314	0.234198	0.228571	0.224425	0.221776	0.220659	0.221136	0.223302	0.227288	0.233271	0.241341	0.251369	0.263196	0.276642	0.291485	0.307445	0.32418	0.341426	0.359081	0.377042	0.395191	0.413395	0.431508	0.449368	0.466803	0.483629	0.499655	0.514683	0.528511	0.540936	0.551788	0.56117	0.569347	0.576611	0.583269
Slc35a3	0.519089	0.506178	0.493536	0.481161	0.469047	0.457193	0.445594	0.434247	0.423149	0.412296	0.401684	0.39131	0.38117	0.37126	0.361577	0.352117	0.342876	0.33385	0.325036	0.316431	0.308029	0.299829	0.291825	0.284014	0.276393	0.268959	0.261706	0.254632	0.247734	0.241007	0.234448	0.228055	0.221822	0.215747	0.209827	0.204058	0.198437	0.192961	0.187626	0.18243	0.177368	0.172439	0.16764	0.162966	0.158415	0.153985	0.149673	0.145475	0.14139
Nlrp4f	0.518238	0.466982	0.420086	0.377304	0.338383	0.303067	0.271099	0.242226	0.216202	0.19279	0.171764	0.152912	0.136032	0.120939	0.107458	0.0954307	0.0847103	0.075163	0.0666671	0.0591118	0.0523974	0.0464333	0.0411385	0.0364399	0.0322719	0.0285759	0.0252995	0.0223959	0.0198232	0.0175443	0.0155259	0.0137387	0.0121563	0.0107555	0.00951557	0.00841817	0.00744701	0.00658763	0.00582722	0.00515443	0.00455919	0.0040326	0.00356675	0.00315466	0.00279013	0.00246769	0.00218249	0.00193022	0.0017071
Cnn2	0.513684	0.491623	0.470392	0.450002	0.430456	0.411752	0.393888	0.376854	0.360639	0.34523	0.330611	0.316763	0.303668	0.291303	0.279649	0.268682	0.258379	0.248719	0.239679	0.231237	0.223371	0.216061	0.209287	0.203031	0.197274	0.192001	0.187199	0.182853	0.178952	0.175487	0.172449	0.169817	0.167548	0.165607	0.163956	0.162563	0.161398	0.160432	0.159635	0.158982	0.158447	0.158003	0.157627	0.157293	0.156978	0.156674	0.156378	0.156088	0.155803
Zfp296	0.513588	0.491624	0.470454	0.45006	0.430424	0.411528	0.393353	0.375881	0.359091	0.342966	0.327485	0.31263	0.298382	0.28472	0.271627	0.259083	0.247071	0.235571	0.224565	0.214037	0.203967	0.194341	0.18514	0.176348	0.16795	0.159931	0.152274	0.144966	0.137992	0.131338	0.124992	0.118939	0.113169	0.107668	0.102425	0.0974286	0.0926684	0.0881337	0.0838145	0.0797012	0.0757845	0.0720555	0.0685057	0.0651268	0.0619111	0.0588509	0.055939	0.0531686	0.050533
Slc9a3r2	0.513102	0.465293	0.421395	0.381259	0.344707	0.311541	0.281546	0.2545	0.23018	0.208363	0.188833	0.171385	0.155824	0.141966	0.129642	0.118698	0.108992	0.100395	0.0927935	0.0860829	0.0801719	0.0749796	0.0704347	0.0664748	0.0630346	0.0600385	0.0574211	0.0551269	0.0531084	0.0513251	0.0497416	0.0483309	0.0470739	0.0459543	0.0449574	0.0440702	0.0432808	0.0425785	0.0419537	0.0413972	0.0409008	0.0404566	0.0400575	0.0396965	0.0393669	0.0390633	0.0387804	0.0385131	0.0382568
Htra1	0.512443	0.473482	0.437064	0.40309	0.371457	0.342055	0.314774	0.289499	0.266119	0.244521	0.224594	0.20623	0.189325	0.173778	0.159492	0.146377	0.134343	0.123309	0.113198	0.103936	0.0954554	0.0876933	0.0805903	0.074092	0.068147	0.0627069	0.0577271	0.0531674	0.0489907	0.0451636	0.0416554	0.0384377	0.0354842	0.0327711	0.0302771	0.0279826	0.0258703	0.0239242	0.0221302	0.0204752	0.0189474	0.0175364	0.0162323	0.0150264	0.0139108	0.0128784	0.0119228	0.0110383	0.0102195
Kif13b	0.510091	0.48546	0.461838	0.439198	0.417514	0.39676	0.376908	0.357931	0.3398	0.322489	0.305969	0.290213	0.275193	0.260882	0.247254	0.234281	0.221937	0.210197	0.199037	0.188431	0.178356	0.168789	0.159707	0.151088	0.142912	0.135158	0.127806	0.120838	0.114235	0.107979	0.102054	0.0964435	0.0911316	0.0861037	0.0813454	0.0768431	0.0725838	0.0685551	0.064745	0.0611422	0.0577358	0.0545157	0.051472	0.0485954	0.045877	0.0433084	0.0408816	0.038589	0.0364233
Tbl1x	0.506991	0.515053	0.523222	0.531498	0.539882	0.548375	0.556977	0.56569	0.574513	0.583449	0.592496	0.601657	0.610932	0.620321	0.629825	0.639445	0.649182	0.659035	0.669006	0.679096	0.689304	0.699631	0.710078	0.720646	0.731334	0.742144	0.753075	0.764129	0.775305	0.786604	0.798027	0.809574	0.821244	0.833039	0.844959	0.857003	0.869173	0.881468	0.89389	0.906436	0.919109	0.931909	0.944834	0.957886	0.971064	0.984369	0.997801	1.01136	1.02504
Esam	0.505348	0.451783	0.403131	0.359087	0.319337	0.283565	0.251459	0.222712	0.197031	0.174136	0.15376	0.135659	0.1196	0.105374	0.0927859	0.0816593	0.071834	0.0631651	0.0555223	0.0487887	0.0428597	0.0376418	0.0330518	0.029016	0.0254686	0.0223516	0.0196134	0.0172087	0.0150973	0.0132437	0.0116168	0.0101891	0.00893626	0.00783707	0.00687276	0.00602686	0.00528488	0.00463409	0.00406334	0.00356279	0.00312384	0.00273892	0.00240139	0.00210542	0.00184591	0.00161837	0.00141886	0.00124393	0.00109057
Zfp948	0.501909	0.445342	0.394418	0.34883	0.308228	0.272229	0.240443	0.212474	0.187941	0.166477	0.14774	0.131415	0.117212	0.104872	0.0941639	0.0848817	0.0768448	0.0698952	0.0638957	0.0587276	0.0542892	0.0504934	0.0472667	0.0445473	0.0422766	0.0403937	0.0388483	0.0375993	0.0366137	0.0358647	0.0353308	0.0349948	0.0348432	0.0348653	0.0350532	0.0354014	0.035906	0.0365649	0.0373775	0.0383444	0.039467	0.0407478	0.0421899	0.0437969	0.0455721	0.047514	0.0496174	0.051875	0.0542772
Rai14	0.501093	0.469652	0.439949	0.411966	0.385675	0.361035	0.337999	0.316512	0.296514	0.277939	0.260722	0.244793	0.230084	0.216526	0.204053	0.1926	0.182102	0.172502	0.163742	0.15577	0.148535	0.141993	0.1361	0.130821	0.126125	0.121999	0.11843	0.11541	0.112933	0.110998	0.10961	0.108753	0.108388	0.10848	0.109	0.109925	0.111232	0.112904	0.114925	0.117278	0.11995	0.122925	0.126188	0.129719	0.133501	0.137519	0.14176	0.146208	0.150846
Purb	0.500693	0.493256	0.48596	0.478848	0.471961	0.465341	0.459024	0.453046	0.447443	0.442247	0.437491	0.433207	0.429425	0.426178	0.423496	0.421414	0.419965	0.419185	0.419113	0.41979	0.42126	0.423574	0.426784	0.430951	0.436108	0.442231	0.449296	0.457278	0.466155	0.475903	0.486501	0.497931	0.510189	0.523271	0.537169	0.551876	0.567382	0.583673	0.600734	0.618545	0.637084	0.656323	0.67623	0.69677	0.717902	0.739608	0.761882	0.784713	0.808091
Casz1	0.50001	0.460173	0.423111	0.388731	0.35693	0.327592	0.300591	0.275797	0.253076	0.232295	0.21332	0.196021	0.180273	0.165953	0.152948	0.141148	0.130452	0.120765	0.111999	0.104073	0.0969117	0.0904473	0.0846174	0.0793656	0.0746454	0.0704223	0.0666649	0.0633442	0.060434	0.0579112	0.0557557	0.0539365	0.0524089	0.0511339	0.0500778	0.0492111	0.048508	0.0479452	0.0475014	0.0471571	0.0468937	0.0466936	0.0465398	0.0464155	0.0463055	0.0462033	0.0461073	0.0460161	0.045928
Pcx	0.496019	0.471161	0.44741	0.424773	0.40325	0.382835	0.363514	0.345269	0.328078	0.311913	0.296745	0.282541	0.269269	0.256894	0.245379	0.234692	0.224796	0.215658	0.207245	0.199527	0.192474	0.186059	0.180256	0.175044	0.170388	0.166239	0.162547	0.159271	0.156372	0.153814	0.151567	0.149604	0.147904	0.146449	0.145219	0.1442	0.143376	0.142734	0.14226	0.141943	0.14177	0.14173	0.141813	0.142007	0.142303	0.142685	0.143138	0.143643	0.144185
Plet1	0.494627	0.455724	0.419454	0.3857	0.354339	0.32525	0.298309	0.273393	0.250383	0.229158	0.209605	0.191611	0.17507	0.159879	0.14594	0.133161	0.121455	0.110738	0.100935	0.0919718	0.0837818	0.0763019	0.0694739	0.0632436	0.057561	0.0523798	0.0476573	0.0433543	0.0394345	0.0358647	0.0326145	0.0296558	0.0269631	0.0245128	0.0222834	0.0202554	0.0184108	0.0167333	0.0152077	0.0138206	0.0125595	0.011413	0.0103708	0.00942344	0.00856237	0.00777977	0.00706852	0.00642215	0.00583477
Marcks	0.489201	0.503784	0.518715	0.533985	0.549584	0.5655	0.58172	0.598227	0.615007	0.63204	0.649307	0.666786	0.684456	0.702291	0.720265	0.738352	0.756522	0.774744	0.792988	0.811221	0.829407	0.847513	0.8655	0.883333	0.900967	0.91835	0.935427	0.952141	0.968434	0.984248	0.999523	1.01424	1.02842	1.0421	1.05531	1.0681	1.0805	1.09255	1.10431	1.11581	1.12711	1.13825	1.14929	1.16028	1.17127	1.18229	1.19334	1.20442	1.21556
Neb	0.488378	0.44443	0.403965	0.366845	0.332908	0.30198	0.273876	0.248404	0.225373	0.204593	0.185879	0.169055	0.153951	0.140409	0.128282	0.117434	0.107738	0.0990809	0.0913575	0.0844741	0.0783457	0.0728966	0.0680588	0.0637723	0.0599875	0.0566674	0.053779	0.0512939	0.0491876	0.0474402	0.046036	0.0449497	0.0441436	0.0435849	0.0432463	0.0431046	0.0431395	0.043333	0.0436687	0.0441311	0.0447049	0.0453753	0.0461265	0.0469423	0.0478063	0.0487108	0.0496521	0.0506268	0.0516307
Ak1	0.485594	0.477125	0.468767	0.460503	0.452319	0.444202	0.436139	0.428117	0.420127	0.412158	0.4042	0.396245	0.388285	0.380314	0.372326	0.364316	0.356279	0.348213	0.340114	0.331982	0.323816	0.315616	0.307383	0.29912	0.290828	0.282506	0.274156	0.265781	0.257382	0.248966	0.240539	0.232119	0.223744	0.215446	0.207257	0.199204	0.19131	0.183598	0.176086	0.168788	0.161719	0.154888	0.148303	0.14197	0.135892	0.130063	0.124475	0.119117	0.113981
Eml5	0.482499	0.446524	0.412923	0.381641	0.352606	0.325733	0.300927	0.278087	0.257105	0.237871	0.220276	0.20421	0.189566	0.176242	0.164138	0.153162	0.143224	0.134244	0.126146	0.118858	0.112318	0.106466	0.101252	0.0966265	0.0925518	0.0889963	0.0859338	0.0833424	0.0812049	0.0795092	0.0782478	0.0774081	0.0769689	0.0769146	0.0772352	0.077926	0.0789872	0.0804239	0.0822455	0.0844664	0.087105	0.090185	0.0937344	0.0977867	0.102377	0.107511	0.113177	0.119353	0.126008
Slc38a1	0.480905	0.493472	0.506302	0.519385	0.532711	0.546267	0.560042	0.574021	0.58819	0.602531	0.617027	0.63166	0.64641	0.661254	0.676172	0.69114	0.706133	0.721125	0.73609	0.750999	0.765826	0.780539	0.795109	0.809504	0.823701	0.837693	0.851473	0.865035	0.878376	0.891491	0.904377	0.917037	0.929483	0.94173	0.953791	0.965682	0.977421	0.989024	1.00051	1.0119	1.02321	1.03447	1.04569	1.0569	1.06812	1.07937	1.09065	1.10198	1.11336
Icam1	0.474856	0.481088	0.486862	0.491633	0.494841	0.495926	0.494343	0.489584	0.481206	0.468857	0.45231	0.431493	0.406517	0.377695	0.345559	0.310847	0.274482	0.237522	0.20109	0.166285	0.134088	0.105278	0.0803651	0.0595689	0.0429956	0.0305314	0.0215705	0.0153342	0.0110929	0.00825795	0.00639631	0.00518059	0.00437423	0.00383638	0.00348222	0.00325925	0.0031341	0.00308498	0.00309698	0.00315922	0.00326273	0.00339896	0.00355861	0.0037307	0.00390309	0.00407186	0.00423824	0.00440386	0.00457073
Nmrk1	0.466218	0.429217	0.394767	0.362746	0.333033	0.305503	0.280034	0.256504	0.234793	0.214787	0.196371	0.179437	0.163882	0.149607	0.136517	0.124523	0.113543	0.103496	0.0943088	0.0859134	0.0782453	0.0712448	0.0648566	0.0590295	0.0537163	0.0488733	0.0444602	0.04044	0.0367788	0.0334451	0.0304105	0.0276486	0.0251353	0.0228487	0.0207686	0.0188766	0.017156	0.0155914	0.0141687	0.0128753	0.0116995	0.0106307	0.00965915	0.00877615	0.00797365	0.00724435	0.00658159	0.00597935	0.00543211
Smarce1	0.464895	0.481251	0.498064	0.515316	0.532985	0.551047	0.569472	0.588229	0.607283	0.626596	0.646126	0.665828	0.685652	0.705549	0.725462	0.745334	0.765106	0.784714	0.804092	0.823175	0.841891	0.860171	0.877943	0.895132	0.911638	0.927306	0.941975	0.955479	0.967652	0.978327	0.987341	0.994635	1.00029	1.0044	1.00707	1.00842	1.00855	1.00758	1.00564	1.00283	0.999298	0.995148	0.990507	0.985496	0.980228	0.974772	0.969172	0.963471	0.957712
Naprt	0.463669	0.440472	0.418276	0.39705	0.376767	0.357396	0.338908	0.321273	0.304463	0.288446	0.273195	0.25868	0.244872	0.231743	0.219266	0.207414	0.196159	0.185477	0.175341	0.165729	0.156615	0.147977	0.139792	0.13204	0.1247	0.117751	0.111174	0.104952	0.0990659	0.0934995	0.0882363	0.083261	0.0785586	0.074115	0.0699167	0.0659508	0.0622051	0.0586678	0.0553278	0.0521746	0.049198	0.0463885	0.043737	0.0412349	0.0388741	0.0366467	0.0345454	0.0325632	0.0306936
Esyt1	0.463176	0.436047	0.410295	0.385876	0.362745	0.340856	0.320163	0.300618	0.282173	0.26478	0.248393	0.232965	0.218449	0.204801	0.191977	0.179933	0.168629	0.158024	0.148079	0.138758	0.130024	0.121843	0.114183	0.107013	0.100304	0.0940275	0.0881586	0.0826723	0.0775453	0.0727552	0.0682808	0.0641007	0.0601936	0.0565396	0.0531203	0.0499189	0.04692	0.0441091	0.0414733	0.0390003	0.0366789	0.0344989	0.0324506	0.0305253	0.0287148	0.027012	0.0254103	0.0239034	0.0224856
Zfp322a	0.461991	0.42575	0.392202	0.36139	0.333304	0.307889	0.285059	0.264705	0.246705	0.230932	0.217261	0.205574	0.195769	0.187759	0.181481	0.176897	0.173999	0.172819	0.173429	0.175953	0.180579	0.187574	0.197304	0.210258	0.22684	0.247087	0.270942	0.298229	0.328587	0.361407	0.395788	0.4309	0.466253	0.501338	0.535602	0.568464	0.599326	0.627586	0.652656	0.673971	0.691012	0.703311	0.71047	0.712172	0.708277	0.699463	0.686842	0.671533	0.654621
Ktn1	0.46191	0.457717	0.453599	0.449596	0.445748	0.442094	0.438671	0.435515	0.432663	0.43015	0.428012	0.426283	0.425	0.424198	0.423917	0.424194	0.425071	0.42659	0.428799	0.431746	0.435486	0.440076	0.445581	0.452072	0.459594	0.468147	0.477726	0.488329	0.499954	0.512602	0.526271	0.540957	0.556652	0.573342	0.591013	0.609644	0.629212	0.649687	0.671033	0.693207	0.716162	0.739841	0.764178	0.789102	0.814538	0.840472	0.866921	0.893904	0.921442
Pmaip1	0.457283	0.48331	0.510495	0.538775	0.568075	0.598299	0.629336	0.661055	0.693307	0.725927	0.758732	0.791523	0.824089	0.856202	0.887627	0.918117	0.947419	0.975276	1.00143	1.02561	1.04758	1.06706	1.08383	1.09764	1.10836	1.11603	1.12071	1.12251	1.12152	1.11787	1.11169	1.10316	1.0925	1.07996	1.06578	1.05018	1.03341	1.01569	0.99726	0.978326	0.9591	0.939781	0.92056	0.901615	0.8831	0.865039	0.847389	0.830107	0.813154
BC028528	0.45693	0.428849	0.402283	0.377193	0.353536	0.331266	0.310332	0.29068	0.272257	0.255008	0.238875	0.223802	0.209735	0.196618	0.184398	0.173021	0.162438	0.1526	0.14346	0.134974	0.127098	0.119794	0.113022	0.106748	0.100948	0.0956208	0.0907605	0.0863599	0.0824093	0.0788985	0.0758168	0.0731341	0.0707982	0.0687621	0.066985	0.065431	0.064068	0.0628675	0.0618033	0.0608516	0.0599902	0.0591985	0.0584569	0.0577468	0.0570519	0.0563664	0.0556897	0.0550217	0.0543619
Smc1b	0.455436	0.426215	0.39862	0.372589	0.348061	0.324971	0.303257	0.282855	0.263704	0.245742	0.228908	0.213144	0.198393	0.184598	0.171706	0.159666	0.148427	0.137942	0.128165	0.119053	0.110564	0.102659	0.0953007	0.0884538	0.082085	0.0761627	0.0706573	0.0655409	0.0607872	0.0563716	0.0522709	0.0484636	0.0449293	0.041649	0.0386051	0.0357808	0.0331608	0.0307306	0.0284768	0.0263867	0.0244488	0.022652	0.0209864	0.0194424	0.0180113	0.0166849	0.0154557	0.0143166	0.013261
Zcchc24	0.454972	0.423582	0.394078	0.366382	0.340419	0.316111	0.293378	0.272143	0.252328	0.233856	0.216653	0.200646	0.185763	0.171936	0.1591	0.14719	0.136148	0.125915	0.116437	0.107662	0.0995421	0.0920305	0.0850842	0.0786627	0.0727288	0.0672488	0.062191	0.0575255	0.0532238	0.0492593	0.0456068	0.0422415	0.039139	0.036277	0.0336351	0.031195	0.0289399	0.0268545	0.024925	0.0231387	0.0214842	0.0199508	0.0185291	0.0172102	0.0159862	0.01485	0.013795	0.0128152	0.0119051
Lrrc58	0.453165	0.460132	0.467197	0.474364	0.481643	0.489041	0.496565	0.504224	0.512027	0.519983	0.528101	0.536391	0.544862	0.553526	0.562394	0.571477	0.580786	0.590334	0.600134	0.610199	0.620543	0.63118	0.642125	0.653394	0.665002	0.676967	0.689306	0.702038	0.715182	0.728757	0.742784	0.757274	0.772227	0.787639	0.803506	0.819825	0.836591	0.853797	0.871438	0.889505	0.90799	0.926884	0.946176	0.965854	0.985907	1.00632	1.02709	1.04819	1.06962
Mcc	0.448152	0.411297	0.377123	0.345521	0.316368	0.289539	0.2649	0.242316	0.221655	0.202782	0.185569	0.169889	0.155623	0.142656	0.130881	0.120197	0.110508	0.101727	0.0937722	0.0865696	0.0800501	0.0741508	0.0688143	0.0639887	0.0596514	0.0558197	0.0525042	0.0497088	0.0474348	0.0456856	0.0444694	0.0437696	0.043538	0.0437392	0.0443505	0.0453595	0.0467624	0.0485622	0.0507678	0.0533924	0.0564526	0.0599675	0.0639569	0.0684401	0.0734351	0.0789648	0.0850535	0.091722	0.0989853
Bnc2	0.438869	0.409157	0.381117	0.354613	0.329527	0.305756	0.283214	0.261827	0.241531	0.222277	0.204021	0.186729	0.170374	0.154933	0.140387	0.126721	0.113921	0.101972	0.0908618	0.0805736	0.0710906	0.0623926	0.0544567	0.0472568	0.0407816	0.0350349	0.0299959	0.0256235	0.0218638	0.018656	0.0159369	0.0136379	0.0116898	0.0100349	0.00862595	0.00742362	0.00639547	0.00551451	0.00475829	0.00410801	0.00354796	0.00306494	0.00264782	0.00228721	0.0019752	0.00170527	0.0014719	0.00127025	0.0010961
Phc3	0.434836	0.398062	0.364108	0.332891	0.304305	0.278223	0.254507	0.23301	0.213582	0.196071	0.18033	0.166215	0.15359	0.142327	0.132306	0.123419	0.115566	0.108656	0.10261	0.0973574	0.0928365	0.0889957	0.085792	0.0831908	0.0811452	0.0795802	0.0784287	0.0776327	0.0771409	0.0769068	0.0768875	0.0770544	0.0773966	0.0779052	0.0785724	0.0793907	0.0803532	0.0814533	0.0826844	0.08404	0.0855132	0.087097	0.0887838	0.0905655	0.0924336	0.0943818	0.0964046	0.0984961	0.10065
Aldh6a1	0.434225	0.414875	0.396274	0.378402	0.361238	0.344764	0.328958	0.313801	0.299272	0.285351	0.272018	0.259254	0.247039	0.235353	0.224178	0.213496	0.203287	0.193535	0.184221	0.175329	0.166841	0.158742	0.151016	0.143648	0.136622	0.129925	0.123542	0.11746	0.111666	0.106147	0.100892	0.0958883	0.091125	0.0865914	0.0822769	0.0781716	0.0742659	0.0705506	0.0670169	0.0636563	0.0604607	0.0574223	0.0545338	0.051788	0.0491781	0.0466976	0.0443403	0.0421003	0.0399718
Tmbim1	0.431091	0.415582	0.400557	0.386005	0.371917	0.358281	0.345088	0.332327	0.319987	0.308057	0.296529	0.28539	0.274631	0.264242	0.254212	0.244532	0.23519	0.226178	0.217487	0.209105	0.201024	0.193236	0.18573	0.178498	0.171531	0.16482	0.158358	0.152137	0.146147	0.140382	0.134834	0.129496	0.124359	0.119419	0.114667	0.110096	0.105702	0.101476	0.0974144	0.0935097	0.0897568	0.0861499	0.082684	0.0793536	0.0761539	0.07308	0.0701271	0.0672908	0.0645667
Dnah7b	0.427641	0.389539	0.354428	0.32214	0.292503	0.265348	0.240508	0.217822	0.197132	0.178287	0.161145	0.145569	0.131431	0.11861	0.106994	0.0964779	0.0869644	0.0783637	0.0705929	0.0635758	0.0572425	0.0515288	0.0463763	0.0417317	0.0375461	0.0337755	0.0303795	0.0273218	0.0245692	0.0220918	0.0198625	0.0178568	0.0160525	0.0144296	0.01297	0.0116575	0.0104773	0.0094162	0.00846225	0.0076047	0.00683384	0.00614095	0.00551818	0.00495846	0.00445543	0.00400335	0.00359709	0.00323202	0.00290395
Epha4	0.426165	0.387305	0.351645	0.319051	0.289368	0.262428	0.238053	0.216058	0.196263	0.178487	0.162558	0.14831	0.135588	0.124248	0.114154	0.105185	0.0972286	0.0901845	0.0839622	0.0784809	0.0736691	0.0694642	0.0658114	0.0626635	0.0599821	0.0577373	0.0559058	0.05447	0.0534188	0.0527472	0.052457	0.0525365	0.0529538	0.0536811	0.0546943	0.0559714	0.0574914	0.0592322	0.0611704	0.0632792	0.0655278	0.0678806	0.0702962	0.0727271	0.0751242	0.0774789	0.079807	0.0821271	0.0844608
Trp53inp1	0.42506	0.437164	0.449457	0.46183	0.474162	0.486325	0.49818	0.509578	0.520366	0.530382	0.539461	0.547435	0.554136	0.559398	0.56306	0.564969	0.564985	0.562982	0.558852	0.552508	0.543892	0.532973	0.519753	0.50427	0.486687	0.467343	0.446595	0.424795	0.402279	0.379367	0.356354	0.333523	0.311147	0.289454	0.268633	0.248826	0.230141	0.212645	0.196379	0.181354	0.16756	0.15497	0.143542	0.133226	0.123959	0.115605	0.108014	0.101059	0.0946341
Pik3r1	0.424493	0.390037	0.358094	0.328575	0.301376	0.276383	0.253474	0.232525	0.213409	0.195999	0.180172	0.165805	0.152785	0.141002	0.130351	0.120735	0.112066	0.10426	0.09724	0.0909367	0.0852868	0.0802327	0.0757231	0.0717117	0.0681668	0.0650751	0.0624262	0.0602114	0.0584249	0.0570656	0.0561371	0.0556294	0.0555129	0.0557648	0.0563693	0.0573166	0.0586019	0.0602245	0.0621875	0.0644966	0.0671601	0.070188	0.0735912	0.0773814	0.0815697	0.0861626	0.0911621	0.0965658	0.102366
Nefm	0.415962	0.37534	0.338377	0.304938	0.27485	0.24791	0.223898	0.202585	0.183741	0.167143	0.152579	0.139849	0.128771	0.119179	0.110926	0.103882	0.0979364	0.0929961	0.0889851	0.0858451	0.0835353	0.082033	0.0813348	0.081458	0.0824214	0.0842291	0.0869039	0.0904916	0.095061	0.100705	0.107541	0.115667	0.125128	0.135953	0.148149	0.161685	0.176484	0.192401	0.209217	0.226626	0.244224	0.261518	0.277921	0.29278	0.305453	0.315877	0.324371	0.331354	0.337309
Ube2e3	0.415649	0.430237	0.445252	0.460689	0.476542	0.492805	0.509469	0.526523	0.543956	0.561754	0.579901	0.598379	0.61717	0.636252	0.655602	0.675196	0.695006	0.715005	0.735162	0.755445	0.775822	0.796256	0.816712	0.837151	0.857461	0.877392	0.896668	0.914998	0.932078	0.947599	0.961248	0.972869	0.982527	0.990313	0.996331	1.00069	1.00352	1.00493	1.00507	1.00406	1.00205	0.999169	0.995563	0.99137	0.986726	0.981727	0.976451	0.970975	0.965375
Egr1	0.405997	0.426952	0.448617	0.470767	0.493142	0.515441	0.53733	0.558442	0.578379	0.596724	0.613045	0.626902	0.637863	0.645513	0.649464	0.649372	0.644951	0.635987	0.622351	0.604017	0.581074	0.553733	0.522343	0.487389	0.449759	0.410826	0.371859	0.333922	0.29785	0.264251	0.233513	0.205796	0.181069	0.159218	0.14007	0.123417	0.109031	0.0966824	0.0861463	0.0772123	0.0696887	0.0634054	0.0582153	0.0539945	0.050632	0.0479543	0.0457826	0.0439723	0.0424029
Napepld	0.402959	0.382559	0.363094	0.344557	0.326937	0.310218	0.294383	0.279409	0.265272	0.251946	0.239404	0.227615	0.216552	0.206183	0.19648	0.187413	0.178952	0.171069	0.163736	0.156927	0.150617	0.14478	0.139395	0.13444	0.129886	0.125694	0.121827	0.118251	0.114936	0.111855	0.108982	0.106298	0.103785	0.101427	0.0992122	0.0971264	0.0951579	0.0932956	0.0915292	0.089849	0.0882462	0.0867122	0.0852392	0.0838196	0.0824466	0.0811145	0.0798183	0.0785533	0.0773151
Zdhhc9	0.400913	0.381631	0.363164	0.345487	0.328576	0.312406	0.296952	0.28219	0.268096	0.254645	0.241814	0.22958	0.217918	0.206808	0.196226	0.186151	0.176563	0.16744	0.158763	0.150512	0.14267	0.135217	0.128137	0.121412	0.115025	0.108963	0.103208	0.0977475	0.0925665	0.0876518	0.0829906	0.0785706	0.07438	0.0704075	0.0666423	0.0630741	0.0596929	0.0564895	0.0534549	0.0505804	0.047858	0.0452798	0.0428384	0.0405268	0.0383383	0.0362665	0.0343054	0.0324491	0.0306922
Pclaf	0.39196	0.417033	0.443425	0.47112	0.500088	0.530286	0.561656	0.594123	0.627598	0.661975	0.69713	0.732926	0.769209	0.805811	0.84255	0.879233	0.915655	0.951604	0.986856	1.02119	1.05436	1.08615	1.11632	1.14463	1.17092	1.19513	1.21723	1.23719	1.25502	1.27073	1.28431	1.29584	1.30543	1.31318	1.31923	1.3237	1.32675	1.32849	1.32909	1.32869	1.32743	1.32547	1.32295	1.32001	1.31681	1.31342	1.30988	1.30622	1.30249
Epha1	0.391905	0.399385	0.406988	0.414716	0.422571	0.430553	0.438664	0.446906	0.45528	0.463786	0.472427	0.481204	0.490117	0.499169	0.50836	0.517693	0.527167	0.536784	0.546545	0.556453	0.566506	0.576708	0.587059	0.597559	0.608211	0.619015	0.629972	0.641083	0.652349	0.663771	0.67535	0.687087	0.698982	0.711037	0.723253	0.735629	0.748167	0.760867	0.77373	0.786757	0.799949	0.813305	0.826826	0.840513	0.854367	0.868387	0.882574	0.896928	0.91145
Crebrf	0.390771	0.352246	0.317187	0.285417	0.256737	0.230935	0.207796	0.187103	0.168642	0.15221	0.137611	0.124664	0.113201	0.103065	0.0941163	0.086227	0.0792825	0.0731807	0.067831	0.0631535	0.0590785	0.0555451	0.0525011	0.0499019	0.047707	0.0458776	0.0443817	0.0431938	0.0422944	0.0416693	0.0413091	0.041198	0.0413102	0.0416222	0.0421127	0.0427622	0.0435511	0.0444597	0.0454673	0.0465513	0.0476872	0.0488478	0.0500033	0.0511212	0.0521697	0.053146	0.0540643	0.0549403	0.055791
Vamp3	0.381951	0.398709	0.416069	0.43401	0.452506	0.471525	0.49103	0.510976	0.531314	0.551989	0.572939	0.594096	0.615387	0.636732	0.658048	0.679244	0.700226	0.720895	0.74115	0.760884	0.77999	0.798358	0.815877	0.832434	0.847915	0.862202	0.875179	0.886729	0.89674	0.905106	0.911725	0.916596	0.919849	0.921632	0.922099	0.921409	0.919722	0.917202	0.914014	0.910321	0.906284	0.902066	0.897826	0.893719	0.889886	0.886338	0.883018	0.87987	0.876839
Ccdc50	0.380398	0.388267	0.396277	0.404427	0.412717	0.421149	0.429723	0.438437	0.447292	0.456288	0.465424	0.4747	0.484115	0.493668	0.503359	0.513186	0.523148	0.533245	0.543473	0.553833	0.564321	0.574937	0.585678	0.596541	0.607525	0.618625	0.629837	0.641159	0.652584	0.664109	0.675729	0.687442	0.699251	0.711159	0.723169	0.735285	0.747509	0.759847	0.772302	0.784878	0.79758	0.810412	0.82338	0.836489	0.849743	0.863146	0.876698	0.890401	0.904255
Peg10	0.373082	0.347646	0.323773	0.301406	0.280484	0.260944	0.242721	0.225748	0.20996	0.195291	0.181677	0.169052	0.157357	0.146531	0.136516	0.12726	0.118708	0.110812	0.103524	0.0968018	0.0906027	0.0848882	0.0796223	0.0747711	0.0703077	0.0662136	0.0624708	0.0590612	0.0559671	0.0531716	0.0506582	0.0484033	0.0463753	0.044546	0.0428906	0.0413875	0.0400177	0.0387644	0.0376124	0.0365483	0.0355602	0.034637	0.0337688	0.0329467	0.0321626	0.031411	0.0306877	0.0299889	0.0293111
Klf8	0.373068	0.356201	0.340016	0.324497	0.309628	0.295393	0.281774	0.268753	0.256312	0.244433	0.233096	0.222284	0.211978	0.202158	0.192807	0.183906	0.175437	0.167382	0.159725	0.152447	0.145534	0.138968	0.132734	0.126816	0.121201	0.115872	0.110815	0.106017	0.101463	0.0971414	0.0930403	0.0891466	0.0854465	0.0819271	0.0785762	0.0753829	0.0723369	0.0694287	0.0666496	0.0639915	0.0614469	0.0590089	0.056671	0.0544273	0.0522724	0.0502023	0.0482134	0.0463026	0.0444667
Asb1	0.368694	0.352701	0.337332	0.322577	0.308422	0.294857	0.281866	0.269436	0.257551	0.246196	0.235355	0.225012	0.215151	0.205753	0.196804	0.188287	0.180185	0.172482	0.165161	0.158208	0.151608	0.145344	0.139402	0.133769	0.128429	0.123368	0.11857	0.114022	0.109709	0.105621	0.101744	0.0980659	0.0945727	0.0912509	0.0880884	0.0850739	0.0821969	0.0794477	0.0768176	0.0742981	0.0718818	0.0695614	0.0673305	0.065183	0.0631133	0.0611166	0.0591884	0.0573247	0.0555217
Spry2	0.363981	0.373262	0.382751	0.39245	0.402361	0.412489	0.422837	0.433407	0.444203	0.455227	0.466484	0.477975	0.489704	0.501674	0.513888	0.526348	0.539058	0.552019	0.565235	0.578709	0.592443	0.606439	0.620699	0.635227	0.650024	0.665093	0.680436	0.696054	0.711949	0.728124	0.74458	0.761318	0.778341	0.795649	0.813244	0.831128	0.8493	0.867762	0.886516	0.905561	0.924899	0.944529	0.964452	0.984669	1.00518	1.02598	1.04708	1.06847	1.09016
Bnip3	0.359152	0.397612	0.439447	0.484655	0.53317	0.584847	0.639463	0.696707	0.756182	0.817409	0.879833	0.942828	1.00571	1.06775	1.12817	1.1862	1.24103	1.29186	1.33793	1.37847	1.41276	1.44012	1.45994	1.47164	1.4751	1.47089	1.45975	1.44242	1.41971	1.39243	1.3614	1.32746	1.29147	1.25423	1.21653	1.1791	1.14261	1.10768	1.07488	1.04474	1.01773	0.994304	0.974886	0.959897	0.949668	0.943707	0.941121	0.941053	0.942662
Cdk2ap1	0.353886	0.371874	0.390613	0.410071	0.430208	0.450976	0.472316	0.494159	0.516427	0.53903	0.561868	0.584833	0.607806	0.630658	0.653254	0.675451	0.697098	0.71804	0.738118	0.75717	0.775031	0.791539	0.80653	0.819845	0.831274	0.84051	0.847242	0.851168	0.852001	0.84948	0.843375	0.833705	0.820794	0.805007	0.78672	0.766313	0.744165	0.720646	0.696114	0.670909	0.645348	0.619725	0.594308	0.569337	0.54501	0.521411	0.498563	0.476484	0.455189
Prpf39	0.352729	0.358227	0.363808	0.369479	0.375249	0.381127	0.387123	0.393247	0.399508	0.405918	0.412487	0.419228	0.426153	0.433275	0.440607	0.448164	0.455959	0.464009	0.472329	0.480937	0.489851	0.499087	0.508667	0.518611	0.528934	0.539648	0.550759	0.562277	0.574212	0.586572	0.599366	0.612597	0.626263	0.640358	0.654875	0.669808	0.685148	0.700884	0.717007	0.733504	0.75036	0.767562	0.785093	0.802934	0.821067	0.839488	0.858201	0.877209	0.896515
Cyp2b23	0.348345	0.35005	0.351662	0.353078	0.354196	0.354911	0.355121	0.354722	0.353616	0.351708	0.34891	0.345141	0.340332	0.334428	0.327386	0.319183	0.309815	0.299298	0.287672	0.275	0.26137	0.246894	0.231703	0.215953	0.199808	0.183435	0.167018	0.150744	0.134805	0.119384	0.104655	0.0908157	0.0780649	0.0665246	0.0562458	0.0472211	0.0393991	0.0326971	0.0270133	0.0222363	0.0182533	0.0149549	0.0122394	0.0100149	0.00819925	0.00671775	0.00550719	0.00451675	0.00370547
Limd2	0.342621	0.359288	0.376634	0.394645	0.413302	0.432577	0.45244	0.472851	0.493766	0.515132	0.53689	0.558975	0.581314	0.603827	0.62643	0.649029	0.671528	0.693823	0.715808	0.73737	0.758395	0.778764	0.798357	0.817054	0.834747	0.851356	0.866804	0.881021	0.89394	0.905498	0.915637	0.924345	0.931671	0.937672	0.942413	0.945965	0.9484	0.949797	0.950235	0.949797	0.948569	0.946635	0.944081	0.940995	0.937462	0.933564	0.929378	0.924982	0.920452
Ado	0.342194	0.335589	0.329206	0.323141	0.317487	0.312331	0.307754	0.303835	0.300651	0.298282	0.296807	0.296312	0.296891	0.298647	0.301699	0.306181	0.312253	0.320101	0.329945	0.342047	0.356722	0.374343	0.395357	0.420297	0.44947	0.482589	0.519164	0.558513	0.599721	0.64163	0.682844	0.722372	0.760009	0.795671	0.829342	0.861068	0.89095	0.919139	0.945829	0.971256	0.995685	1.01942	1.04277	1.06611	1.08976	1.11386	1.13837	1.16329	1.1886
Rnf213	0.340461	0.325652	0.31142	0.297748	0.284618	0.272015	0.25992	0.248318	0.237193	0.226528	0.216307	0.206515	0.197137	0.188157	0.179562	0.171336	0.163466	0.155938	0.14874	0.141857	0.135279	0.128992	0.122985	0.117246	0.111765	0.106531	0.101533	0.096762	0.0922081	0.0878621	0.083715	0.0797583	0.0759837	0.0723833	0.0689495	0.0656749	0.0625524	0.0595754	0.0567372	0.0540318	0.0514531	0.0489953	0.0466531	0.0444212	0.0422944	0.0402681	0.0383375	0.0364984	0.0347464
Acox3	0.335199	0.302099	0.272005	0.244728	0.220077	0.197854	0.177867	0.159928	0.143855	0.129478	0.116634	0.105174	0.0949568	0.0858562	0.0777547	0.0705465	0.0641355	0.0584353	0.0533685	0.0488657	0.0448652	0.0413118	0.038157	0.0353574	0.0328747	0.0306745	0.0287266	0.0270048	0.025486	0.0241504	0.0229807	0.0219583	0.0210628	0.0202767	0.0195847	0.0189739	0.0184328	0.0179514	0.017521	0.0171335	0.0167818	0.0164594	0.0161603	0.0158789	0.0156104	0.0153519	0.0151022	0.0148597	0.0146233
Me2	0.333861	0.348172	0.363002	0.37834	0.394173	0.410485	0.427254	0.444457	0.462065	0.480045	0.49836	0.516968	0.535825	0.55488	0.57408	0.593366	0.612676	0.631946	0.651106	0.670083	0.688804	0.707189	0.72516	0.742635	0.759528	0.77575	0.79121	0.805817	0.819479	0.832106	0.84361	0.85396	0.863201	0.87139	0.878591	0.88487	0.8903	0.894955	0.898914	0.902257	0.905066	0.907427	0.909424	0.911143	0.912668	0.914046	0.915307	0.91648	0.917594
Cisd2	0.3308	0.34074	0.350936	0.361385	0.372084	0.383027	0.394208	0.405621	0.417258	0.429111	0.441169	0.453422	0.465858	0.478465	0.491228	0.504133	0.517162	0.5303	0.543528	0.556827	0.570175	0.583553	0.596938	0.610305	0.623618	0.636805	0.649792	0.662501	0.67485	0.686752	0.698124	0.708918	0.719149	0.728838	0.738008	0.746686	0.754901	0.762684	0.770068	0.777089	0.783784	0.790192	0.796353	0.802308	0.808099	0.81376	0.81932	0.824811	0.830263
Atxn7l3b	0.329548	0.33296	0.336415	0.339925	0.343501	0.347158	0.350907	0.354764	0.358741	0.362855	0.36712	0.371553	0.37617	0.380988	0.386027	0.391304	0.396841	0.402657	0.408776	0.415219	0.422013	0.429182	0.436753	0.444757	0.453216	0.462148	0.471567	0.481489	0.491931	0.502911	0.514448	0.52655	0.539218	0.552447	0.566233	0.580571	0.595454	0.610872	0.626815	0.643269	0.660222	0.677654	0.695548	0.71388	0.73263	0.751786	0.771348	0.791312	0.811675
Akap9	0.324847	0.326649	0.328474	0.330336	0.332249	0.33423	0.336292	0.338452	0.340725	0.343129	0.345679	0.348393	0.35129	0.354388	0.357706	0.361264	0.365084	0.369188	0.373599	0.378341	0.383441	0.388925	0.394823	0.401166	0.407987	0.41532	0.423205	0.431681	0.440792	0.450584	0.461107	0.472391	0.48443	0.497219	0.510749	0.525009	0.539987	0.555667	0.572028	0.589049	0.606702	0.624957	0.643777	0.663121	0.682948	0.703244	0.724012	0.745254	0.766973
Rnf145	0.321987	0.343212	0.365605	0.38914	0.413775	0.439453	0.466097	0.493612	0.521885	0.550782	0.580149	0.609815	0.63959	0.669267	0.698625	0.727428	0.755432	0.782381	0.808016	0.832072	0.854287	0.874398	0.892151	0.9073	0.919677	0.929251	0.936027	0.940026	0.941292	0.939886	0.935884	0.929476	0.920984	0.910745	0.899094	0.88636	0.872868	0.858927	0.844838	0.830887	0.817347	0.804477	0.792526	0.781729	0.772281	0.764074	0.756851	0.750364	0.744373
Klhdc2	0.321662	0.339716	0.358622	0.378359	0.398899	0.420205	0.442229	0.464912	0.488184	0.511966	0.536164	0.560676	0.585388	0.610175	0.634902	0.659427	0.683598	0.707256	0.730236	0.752371	0.773487	0.793411	0.811968	0.828985	0.844314	0.857848	0.869494	0.879167	0.886791	0.892303	0.89565	0.89686	0.896066	0.893414	0.889062	0.883169	0.875901	0.867423	0.857904	0.847508	0.836398	0.824733	0.812669	0.800356	0.78793	0.775468	0.763011	0.7506	0.738273
Efhc2	0.318277	0.297547	0.27804	0.2597	0.242471	0.226297	0.211124	0.196901	0.183576	0.1711	0.159426	0.148509	0.138303	0.128768	0.119863	0.111551	0.103794	0.096559	0.0898127	0.0835242	0.0776643	0.0722052	0.067121	0.0623871	0.0579804	0.0538792	0.0500631	0.0465129	0.0432108	0.0401398	0.0372842	0.0346294	0.0321615	0.0298677	0.0277359	0.0257549	0.0239142	0.0222041	0.0206154	0.0191396	0.0177688	0.0164956	0.0153132	0.0142151	0.0131954	0.0122485	0.0113693	0.010553	0.0097951
Zfp819	0.317831	0.301089	0.285143	0.269965	0.255526	0.241796	0.228746	0.216349	0.204577	0.193404	0.182803	0.172749	0.163217	0.154183	0.145625	0.137519	0.129844	0.12258	0.115706	0.109203	0.103053	0.0972374	0.0917397	0.0865437	0.0816336	0.0769948	0.072613	0.0684747	0.0645669	0.0608776	0.0573948	0.0541076	0.0510054	0.048078	0.0453161	0.0427105	0.0402526	0.0379343	0.0357479	0.033686	0.0317418	0.0299086	0.0281802	0.0265508	0.0250149	0.023567	0.0222023	0.0209161	0.0197038
Acsl4	0.316137	0.326816	0.337812	0.349131	0.360777	0.372754	0.385065	0.397715	0.410705	0.424039	0.437719	0.451747	0.466123	0.48085	0.495926	0.511352	0.527128	0.543252	0.559722	0.576535	0.59369	0.611182	0.629007	0.64716	0.665632	0.684402	0.703449	0.722749	0.742276	0.762002	0.781899	0.801951	0.822161	0.842536	0.863084	0.883814	0.904733	0.925854	0.947187	0.968747	0.990545	1.0126	1.03492	1.05753	1.08044	1.10366	1.1272	1.15105	1.17522
Dcdc2a	0.314029	0.292537	0.272381	0.253494	0.235813	0.219273	0.203812	0.189372	0.175894	0.163321	0.151601	0.140681	0.130512	0.121049	0.112245	0.104058	0.0964487	0.0893788	0.0828124	0.0767156	0.0710568	0.0658059	0.0609348	0.0564174	0.0522288	0.048346	0.0447473	0.0414128	0.0383234	0.0354617	0.0328112	0.0303568	0.0280841	0.0259801	0.0240324	0.0222296	0.0205611	0.019017	0.0175882	0.0162661	0.0150428	0.0139111	0.0128642	0.0118957	0.0109999	0.0101713	0.00940491	0.00869608	0.00804054
Ccng1	0.310328	0.338039	0.367798	0.39956	0.433235	0.468689	0.505733	0.544125	0.583569	0.623715	0.664163	0.704465	0.744132	0.782645	0.819456	0.854001	0.885712	0.914021	0.938376	0.958248	0.973144	0.982613	0.986264	0.983775	0.975134	0.960823	0.941425	0.917565	0.889892	0.859069	0.82575	0.790574	0.754146	0.717034	0.679762	0.642802	0.606573	0.571433	0.537682	0.505563	0.475264	0.446923	0.420635	0.396456	0.374384	0.354195	0.335581	0.318278	0.302054
Gpc3	0.309687	0.319804	0.330213	0.340918	0.351924	0.363233	0.374849	0.386774	0.399013	0.411566	0.424436	0.437625	0.451133	0.464962	0.479112	0.493583	0.508374	0.523484	0.538912	0.554655	0.570712	0.587079	0.603752	0.620727	0.637944	0.655238	0.672421	0.689288	0.705623	0.721199	0.73578	0.749234	0.761577	0.772847	0.783086	0.792345	0.800681	0.808157	0.814841	0.820804	0.826121	0.83087	0.835132	0.83899	0.842526	0.845802	0.848869	0.851782	0.854593
Map3k1	0.30687	0.308266	0.309684	0.311143	0.312659	0.314251	0.315937	0.317736	0.319666	0.321748	0.324002	0.326448	0.329108	0.332006	0.335163	0.338606	0.342359	0.34645	0.350907	0.355762	0.361047	0.366797	0.373049	0.379843	0.387207	0.395148	0.403668	0.412771	0.422461	0.432741	0.443614	0.455088	0.467175	0.47989	0.493246	0.507258	0.521938	0.537301	0.553359	0.570125	0.58761	0.605826	0.624782	0.644488	0.664949	0.686152	0.708072	0.730678	0.753935
Rbmx	0.306414	0.286596	0.268087	0.250943	0.23519	0.220832	0.207856	0.196238	0.185943	0.176937	0.169183	0.162651	0.157317	0.15317	0.150211	0.148462	0.147965	0.148792	0.151049	0.154882	0.160493	0.168149	0.178204	0.191118	0.207275	0.226729	0.24944	0.275246	0.303807	0.33455	0.36663	0.399292	0.43215	0.464823	0.496917	0.528027	0.557753	0.585699	0.611487	0.634761	0.655192	0.672486	0.686383	0.69667	0.703224	0.706412	0.706879	0.7053	0.702366
Klhl32	0.304167	0.265522	0.231472	0.201612	0.175538	0.152851	0.133173	0.116149	0.101452	0.088786	0.0778844	0.068511	0.0604575	0.0535416	0.047605	0.0425106	0.0381408	0.0343943	0.031185	0.0284395	0.0260957	0.0241012	0.022412	0.0209915	0.0198073	0.0188289	0.0180317	0.0173961	0.0169067	0.0165519	0.0163232	0.0162134	0.0162154	0.0163243	0.0165375	0.0168538	0.0172739	0.0177999	0.0184351	0.0191844	0.0200535	0.0210494	0.0221804	0.0234554	0.0248841	0.0264728	0.0282247	0.0301417	0.0322232
Car14	0.300483	0.31578	0.331746	0.348373	0.36565	0.383561	0.402084	0.421192	0.440851	0.461021	0.481657	0.502704	0.524104	0.545792	0.567695	0.589734	0.611825	0.63388	0.655802	0.677492	0.698847	0.719758	0.740117	0.75981	0.778762	0.796966	0.814431	0.83117	0.847204	0.862561	0.877271	0.891346	0.904766	0.917513	0.92957	0.940919	0.951547	0.961442	0.970593	0.97899	0.986627	0.993497	0.999595	1.00492	1.00948	1.01336	1.01669	1.01961	1.02227
Slc5a4b	0.300425	0.272574	0.247089	0.223806	0.202565	0.183215	0.165608	0.149607	0.135081	0.121905	0.109967	0.0991578	0.0893784	0.0805369	0.0725481	0.0653339	0.0588225	0.0529482	0.0476509	0.0428757	0.0385727	0.0346964	0.0312054	0.0280622	0.0252329	0.0226866	0.0203955	0.0183342	0.0164801	0.0148125	0.0133129	0.0119645	0.0107522	0.00966223	0.00868247	0.00780178	0.00701021	0.00629878	0.0056594	0.00508481	0.00456847	0.00410448	0.00368756	0.00331294	0.00297634	0.0026739	0.00240217	0.00215804	0.0019387
Zic5	0.299216	0.306895	0.31475	0.322785	0.331002	0.339404	0.347995	0.356778	0.365756	0.374932	0.384309	0.393889	0.403677	0.413675	0.423886	0.434313	0.444959	0.455827	0.46692	0.478241	0.489792	0.501577	0.513598	0.525858	0.53836	0.551106	0.564098	0.57734	0.590834	0.604581	0.618585	0.632848	0.647371	0.662158	0.677209	0.692527	0.708114	0.723971	0.7401	0.756503	0.77318	0.790135	0.807367	0.824877	0.842668	0.86074	0.879093	0.897729	0.916648
Dusp14	0.295333	0.281173	0.267631	0.254685	0.242314	0.230497	0.219213	0.208443	0.198166	0.188364	0.179017	0.170107	0.161616	0.153526	0.145822	0.138485	0.131502	0.124855	0.118531	0.112514	0.106792	0.101351	0.0961778	0.0912604	0.086587	0.0821461	0.0779269	0.0739189	0.070112	0.0664968	0.0630639	0.0598045	0.0567104	0.0537733	0.0509857	0.0483402	0.0458298	0.0434478	0.0411878	0.0390439	0.03701	0.0350809	0.0332512	0.0315158	0.0298701	0.0283095	0.0268296	0.0254265	0.0240961
Elf1	0.293978	0.2781	0.263004	0.248658	0.235032	0.222097	0.209823	0.198181	0.187145	0.176686	0.166779	0.157397	0.148516	0.140112	0.132163	0.124645	0.117537	0.11082	0.104472	0.0984762	0.0928133	0.0874662	0.0824185	0.0776543	0.0731585	0.0689169	0.0649157	0.0611419	0.0575831	0.0542276	0.0510642	0.0480823	0.0452718	0.0426231	0.0401273	0.0377757	0.0355602	0.0334731	0.0315073	0.0296556	0.0279118	0.0262695	0.0247231	0.023267	0.021896	0.0206051	0.0193899	0.0182459	0.017169
Wt1	0.292047	0.279074	0.266584	0.254525	0.242852	0.231527	0.220515	0.20979	0.199328	0.189112	0.179129	0.169369	0.159827	0.150502	0.141395	0.132511	0.123857	0.115442	0.107277	0.0993745	0.0917464	0.0844064	0.0773671	0.0706413	0.0642584	0.0582696	0.0527099	0.0475972	0.042935	0.0387156	0.0349228	0.0315246	0.0284774	0.025742	0.0232838	0.0210724	0.019081	0.017286	0.0156663	0.0142037	0.0128815	0.0116855	0.0106026	0.0096215	0.00873198	0.0079252	0.0071933	0.0065292	0.0059265
Pdp2	0.290294	0.27553	0.261514	0.248271	0.235816	0.224157	0.213292	0.203216	0.193917	0.185382	0.177595	0.170536	0.164191	0.15854	0.15357	0.149268	0.145625	0.142635	0.140299	0.138623	0.137618	0.137306	0.137716	0.13889	0.14086	0.143637	0.147238	0.151692	0.157039	0.163328	0.17062	0.178973	0.188434	0.19905	0.210871	0.223946	0.23832	0.254033	0.271115	0.289584	0.309443	0.330675	0.353238	0.377066	0.402074	0.428267	0.455709	0.48447	0.514632
Mycn	0.290239	0.305717	0.321914	0.338835	0.356484	0.374857	0.393948	0.413748	0.434242	0.455408	0.477221	0.499652	0.522664	0.546215	0.570259	0.594741	0.619604	0.644784	0.670213	0.695816	0.721514	0.747225	0.772862	0.798334	0.823496	0.848099	0.871873	0.894533	0.915785	0.935327	0.952855	0.968224	0.981503	0.992793	1.00221	1.00989	1.01596	1.02059	1.02391	1.0261	1.02732	1.02773	1.02751	1.02683	1.02585	1.02464	1.02327	1.02176	1.02018
Cd24a	0.288386	0.312527	0.338397	0.36601	0.395356	0.426406	0.459101	0.493356	0.529054	0.56605	0.604165	0.643191	0.68289	0.722994	0.763211	0.803227	0.842708	0.881302	0.918648	0.954378	0.988119	1.0195	1.04815	1.07372	1.09604	1.11523	1.13151	1.14512	1.15633	1.16542	1.17268	1.17835	1.18253	1.18531	1.18681	1.18714	1.1864	1.18471	1.18219	1.17896	1.17512	1.1708	1.1661	1.16115	1.15606	1.15086	1.14559	1.14027	1.13493
Atp2b4	0.287318	0.264975	0.244227	0.224979	0.207141	0.190626	0.175349	0.161229	0.148189	0.136154	0.125054	0.114824	0.1054	0.0967244	0.0887408	0.0813978	0.0746468	0.0684425	0.0627427	0.0575082	0.0527025	0.0482916	0.0442443	0.0405314	0.0371262	0.0340036	0.0311409	0.0285168	0.0261118	0.023908	0.0218887	0.0200388	0.0183443	0.0167922	0.0153708	0.0140691	0.0128771	0.0117857	0.0107865	0.00987168	0.00903422	0.0082676	0.00756586	0.00692354	0.00633563	0.00579755	0.00530508	0.00485437	0.00444189
Tex15	0.280782	0.289119	0.297609	0.306177	0.314742	0.323216	0.331502	0.339499	0.347096	0.354181	0.360636	0.36634	0.371175	0.37502	0.377759	0.379284	0.379494	0.378299	0.375623	0.371408	0.365615	0.358226	0.349249	0.338718	0.326758	0.313621	0.299569	0.284857	0.269725	0.254395	0.239069	0.22394	0.209189	0.194965	0.181387	0.168544	0.156495	0.14528	0.134914	0.1254	0.116725	0.108866	0.101796	0.0954817	0.0898801	0.084888	0.0803861	0.076274	0.0724668
Sox4	0.279946	0.289119	0.298559	0.308266	0.318242	0.328487	0.339	0.349782	0.360829	0.372141	0.383714	0.395545	0.407629	0.419963	0.432539	0.445351	0.458392	0.471654	0.485127	0.498802	0.512667	0.526712	0.540923	0.555287	0.569785	0.584387	0.59906	0.613768	0.628475	0.643141	0.657727	0.672208	0.68658	0.700846	0.715007	0.729066	0.743028	0.756897	0.77068	0.784385	0.79802	0.811595	0.82512	0.838607	0.85207	0.86553	0.879014	0.892552	0.906174
Pphln1	0.279521	0.314274	0.352688	0.394845	0.440746	0.490304	0.543328	0.599516	0.65845	0.7196	0.782323	0.845879	0.909445	0.972126	1.03298	1.09103	1.1453	1.19482	1.23861	1.27579	1.3055	1.32695	1.33944	1.34241	1.33608	1.32208	1.30224	1.27835	1.25218	1.22546	1.19976	1.17605	1.15444	1.13501	1.11783	1.10297	1.09051	1.08053	1.07312	1.06837	1.06638	1.06729	1.07123	1.07835	1.08877	1.10221	1.11814	1.13602	1.15531
Ldhb	0.279119	0.315765	0.356498	0.401443	0.450639	0.504027	0.561432	0.622556	0.686969	0.754113	0.823306	0.893757	0.964576	1.0348	1.10341	1.16935	1.23156	1.28898	1.34058	1.38536	1.42239	1.45081	1.46984	1.47879	1.47793	1.4691	1.45435	1.43574	1.4153	1.39501	1.37675	1.36148	1.34896	1.33891	1.33104	1.32507	1.32074	1.31779	1.31596	1.31499	1.31465	1.31467	1.31481	1.31482	1.31447	1.31374	1.31269	1.31141	1.30998
Mid1ip1	0.277223	0.293636	0.310875	0.328922	0.347747	0.36731	0.387561	0.408437	0.429862	0.451747	0.473991	0.49648	0.519088	0.541677	0.564096	0.586188	0.607783	0.628706	0.648777	0.667809	0.685615	0.702008	0.716802	0.729815	0.740837	0.749599	0.755837	0.759299	0.759754	0.756995	0.750854	0.741381	0.728902	0.713778	0.69638	0.677082	0.656255	0.634256	0.61143	0.588101	0.564568	0.541104	0.517956	0.49534	0.473432	0.45229	0.431912	0.412294	0.39343
Camkk1	0.273021	0.255651	0.239297	0.22391	0.209441	0.195846	0.183078	0.171094	0.159851	0.14931	0.13943	0.130176	0.12151	0.113398	0.105808	0.0987094	0.0920717	0.0858671	0.0800692	0.0746527	0.0695938	0.0648701	0.0604604	0.0563446	0.0525039	0.0489205	0.0455779	0.0424604	0.0395531	0.0368424	0.0343153	0.0319596	0.0297639	0.0277177	0.0258108	0.0240341	0.0223787	0.0208365	0.0193999	0.0180617	0.0168153	0.0156544	0.0145733	0.0135665	0.0126289	0.0117559	0.010943	0.0101861	0.00948135
Psd4	0.270187	0.254092	0.238878	0.224506	0.210936	0.198132	0.186056	0.174672	0.163945	0.153843	0.144333	0.135383	0.126964	0.119047	0.111605	0.104612	0.0980418	0.0918715	0.086078	0.0806397	0.0755361	0.0707476	0.0662557	0.062043	0.0580927	0.0543892	0.0509177	0.0476641	0.0446153	0.0417586	0.0390824	0.0365755	0.0342275	0.0320286	0.0299695	0.0280415	0.0262364	0.0245465	0.0229646	0.0214839	0.020098	0.0188009	0.017587	0.016451	0.0153881	0.0143934	0.0134628	0.012592	0.0117774
Rhox5	0.270012	0.277885	0.285853	0.293795	0.301582	0.30907	0.316108	0.322535	0.328185	0.332889	0.336479	0.338789	0.339666	0.338967	0.336572	0.332383	0.326333	0.318392	0.308567	0.296911	0.283522	0.268547	0.252178	0.23465	0.216364	0.197914	0.179817	0.162482	0.146209	0.131198	0.11756	0.105283	0.0942613	0.084384	0.0755474	0.0676537	0.0606113	0.0543355	0.0487479	0.0437772	0.0393578	0.0354307	0.0319423	0.0288443	0.0260926	0.0236411	0.0214471	0.0194751	0.0176952
Fam169b	0.266994	0.250866	0.235634	0.221257	0.207696	0.194911	0.182864	0.171518	0.160838	0.150788	0.141336	0.132449	0.124098	0.116252	0.108884	0.101966	0.0954738	0.089382	0.0836677	0.0783089	0.0732847	0.0685752	0.0641616	0.0600263	0.0561523	0.0525238	0.0491258	0.0459442	0.0429656	0.0401773	0.0375677	0.0351256	0.0328404	0.0307022	0.0287019	0.0268308	0.0250805	0.0234435	0.0219126	0.0204809	0.0191421	0.0178903	0.0167199	0.0156256	0.0146026	0.0136463	0.0127523	0.0119166	0.0111355
Piwil2	0.26667	0.249797	0.233907	0.218952	0.204887	0.191667	0.179248	0.167587	0.156645	0.146381	0.136758	0.12774	0.119293	0.111383	0.103979	0.0970501	0.0905689	0.0845079	0.0788416	0.0735455	0.0685969	0.0639738	0.059656	0.055624	0.0518596	0.0483457	0.0450662	0.042006	0.0391507	0.0364871	0.0340026	0.0316854	0.0295245	0.0275095	0.0256309	0.0238795	0.0222469	0.020725	0.0193066	0.0179847	0.0167527	0.0156047	0.014535	0.0135382	0.0126095	0.0117442	0.0109381	0.0101872	0.0094876
Rragd	0.266356	0.291962	0.319674	0.349506	0.381437	0.415408	0.451314	0.489003	0.528271	0.568863	0.610475	0.652751	0.69529	0.737651	0.779356	0.819902	0.858763	0.895402	0.929281	0.959863	0.986627	1.00908	1.02674	1.03919	1.04645	1.04927	1.04857	1.04525	1.04026	1.0345	1.02891	1.02395	1.01957	1.01568	1.01218	1.00898	1.00599	1.00311	1.00027	0.997373	0.994326	0.991046	0.987444	0.983437	0.978953	0.97403	0.968763	0.963246	0.957571
Gna11	0.262704	0.268797	0.275018	0.28137	0.287854	0.294473	0.301229	0.308124	0.31516	0.322339	0.329665	0.337138	0.34476	0.352536	0.360465	0.368551	0.376796	0.385202	0.393771	0.402505	0.411407	0.420478	0.429721	0.439138	0.448731	0.458502	0.468453	0.478587	0.488904	0.499408	0.5101	0.520982	0.532056	0.543324	0.554788	0.566449	0.57831	0.590372	0.602636	0.615105	0.62778	0.640662	0.653754	0.667056	0.68057	0.694298	0.70824	0.722397	0.736772
Dpy19l1	0.256371	0.266218	0.276397	0.286905	0.297737	0.308888	0.320349	0.33211	0.34416	0.356486	0.36907	0.381896	0.394944	0.408191	0.421613	0.435183	0.448873	0.462651	0.476485	0.490338	0.504176	0.517957	0.531641	0.545187	0.558549	0.571679	0.584529	0.597047	0.609184	0.620887	0.632104	0.642818	0.653061	0.66287	0.672288	0.68136	0.690135	0.698666	0.707006	0.715212	0.723344	0.731464	0.739636	0.747927	0.756398	0.765058	0.773887	0.782865	0.791968
Slc39a1	0.255532	0.262541	0.269726	0.277091	0.284639	0.292375	0.300303	0.308428	0.316754	0.325286	0.334028	0.342985	0.352162	0.361564	0.371195	0.381062	0.391168	0.401519	0.412121	0.422979	0.434098	0.445484	0.457143	0.46908	0.4813	0.493807	0.506604	0.519696	0.533085	0.546775	0.560768	0.575067	0.589676	0.604597	0.619832	0.635384	0.651255	0.667447	0.683962	0.700801	0.717965	0.735456	0.753275	0.771422	0.789898	0.808703	0.82784	0.84731	0.867115
Zfp36l2	0.25253	0.265331	0.278697	0.292623	0.307098	0.322108	0.337633	0.353647	0.370122	0.387019	0.404298	0.42191	0.4398	0.457908	0.476168	0.494507	0.512849	0.531108	0.549199	0.567027	0.584498	0.601511	0.617963	0.633752	0.648779	0.662967	0.676238	0.688519	0.69974	0.709834	0.718738	0.72645	0.733046	0.738615	0.743254	0.747062	0.750145	0.752612	0.754573	0.75614	0.757428	0.758552	0.759627	0.760769	0.762084	0.763585	0.765237	0.767003	0.768845
Tagap1	0.251283	0.250006	0.248762	0.247574	0.24647	0.245472	0.244607	0.243898	0.24337	0.243046	0.242952	0.243113	0.243555	0.244306	0.245392	0.246845	0.248696	0.250979	0.253733	0.256996	0.260815	0.265237	0.270316	0.276113	0.282672	0.290001	0.298104	0.306988	0.316659	0.327123	0.338387	0.350464	0.363382	0.377167	0.391848	0.407454	0.424011	0.441547	0.460088	0.479657	0.500276	0.521965	0.544739	0.568612	0.593592	0.619678	0.646862	0.675128	0.704454
Gpx2	0.246886	0.268251	0.291081	0.315212	0.340412	0.366379	0.392738	0.419039	0.444766	0.469342	0.492145	0.512522	0.52981	0.543357	0.552553	0.55685	0.555797	0.549065	0.536477	0.518034	0.493936	0.4646	0.430664	0.392985	0.352927	0.312384	0.272985	0.235969	0.202171	0.172057	0.145779	0.123162	0.10382	0.0873654	0.0734308	0.0616765	0.0517941	0.0435084	0.0365766	0.0307873	0.0259583	0.0219335	0.0185805	0.0157874	0.0134592	0.0115096	0.00986663	0.00847375	0.00728631
Crip2	0.245244	0.266752	0.2899	0.314705	0.341167	0.369259	0.398927	0.430089	0.46263	0.496401	0.531219	0.56687	0.603102	0.639637	0.676166	0.712354	0.747847	0.782273	0.815249	0.846383	0.875284	0.901563	0.924842	0.944758	0.961082	0.973825	0.983059	0.988887	0.991442	0.990881	0.987383	0.981168	0.972495	0.961638	0.948871	0.934472	0.918716	0.901874	0.884208	0.865972	0.847409	0.828748	0.810207	0.79199	0.774271	0.75707	0.740331	0.724004	0.708037
Dazl	0.236331	0.242843	0.249436	0.256021	0.262501	0.268772	0.274722	0.280232	0.28518	0.289439	0.292883	0.295386	0.296829	0.297099	0.296095	0.293732	0.289944	0.284686	0.27794	0.269717	0.260059	0.249042	0.236773	0.223393	0.20909	0.194098	0.178664	0.163039	0.147463	0.132168	0.117364	0.103287	0.0901752	0.0781843	0.0673935	0.0578185	0.0494261	0.0421485	0.0358959	0.0305664	0.0260544	0.0222566	0.0190756	0.0164223	0.0142155	0.0123686	0.0108059	0.00946985	0.00831594
Fabp5	0.231525	0.245558	0.260352	0.275923	0.292282	0.309438	0.327397	0.346158	0.365717	0.386064	0.407183	0.429054	0.451648	0.474931	0.498864	0.523397	0.548478	0.574045	0.600031	0.626362	0.652958	0.679734	0.706598	0.733454	0.760166	0.786527	0.812309	0.837272	0.861168	0.883739	0.904724	0.923958	0.941412	0.957082	0.970972	0.983101	0.993498	1.0022	1.00925	1.01471	1.01864	1.0211	1.02216	1.02191	1.02042	1.01788	1.0145	1.01049	1.00608
Gtf2i	0.229153	0.247362	0.266845	0.287622	0.309701	0.333074	0.357719	0.383596	0.410644	0.438784	0.467915	0.497912	0.528633	0.55991	0.591557	0.623367	0.655117	0.686567	0.717464	0.747544	0.776535	0.80416	0.830141	0.854199	0.876138	0.895908	0.913496	0.928911	0.942179	0.953343	0.962463	0.969633	0.974992	0.978688	0.980879	0.981731	0.981412	0.980094	0.977951	0.975157	0.971887	0.968315	0.96461	0.960945	0.957472	0.954216	0.951134	0.948183	0.945322
Chd7	0.226559	0.219658	0.213004	0.206637	0.200592	0.194901	0.189591	0.184686	0.180206	0.176171	0.1726	0.16951	0.16692	0.164851	0.163324	0.162366	0.162006	0.162282	0.163236	0.164919	0.167393	0.170734	0.17503	0.18039	0.18689	0.194525	0.203282	0.213143	0.224086	0.236075	0.24906	0.263018	0.277982	0.293985	0.31106	0.329231	0.34852	0.368941	0.3905	0.413195	0.437013	0.461931	0.487914	0.514913	0.542875	0.571808	0.601763	0.632796	0.664969
Zfp329	0.215295	0.209432	0.203749	0.198273	0.193025	0.188025	0.183291	0.178838	0.17468	0.170829	0.167297	0.164093	0.161228	0.158713	0.156559	0.154776	0.153378	0.15238	0.151798	0.151653	0.151966	0.152766	0.154083	0.155956	0.158417	0.161485	0.165183	0.169541	0.174594	0.180385	0.186962	0.194369	0.202637	0.211799	0.221891	0.232949	0.245007	0.258102	0.272265	0.287526	0.303908	0.321429	0.340098	0.359914	0.380869	0.402979	0.426274	0.450781	0.476523
Epm2aip1	0.211703	0.193802	0.177423	0.162534	0.149085	0.137007	0.126225	0.116658	0.108224	0.100841	0.094435	0.088936	0.084283	0.0804243	0.0773187	0.0749367	0.0732621	0.0722933	0.0720455	0.0725537	0.0738765	0.0761012	0.0793517	0.0837969	0.0895791	0.0967226	0.105232	0.115089	0.126225	0.138506	0.151706	0.165621	0.180157	0.195206	0.210633	0.226276	0.24195	0.257445	0.272531	0.286961	0.300479	0.312819	0.32372	0.332925	0.340229	0.345743	0.349775	0.352668	0.354793
Cdca7l	0.20165	0.210153	0.218978	0.228128	0.237602	0.247398	0.257513	0.267941	0.278678	0.289713	0.301038	0.31264	0.324505	0.336616	0.348957	0.361505	0.374238	0.387132	0.400159	0.413289	0.426492	0.439733	0.452978	0.466188	0.479325	0.492345	0.505206	0.517863	0.530269	0.542378	0.554141	0.565533	0.576559	0.587228	0.597555	0.607555	0.617247	0.62665	0.635789	0.644688	0.653375	0.661879	0.67023	0.67846	0.686604	0.694687	0.702735	0.710771	0.718823
Fbh1	0.199552	0.204805	0.210186	0.215699	0.221345	0.227128	0.23305	0.239114	0.245323	0.251679	0.258186	0.264846	0.271662	0.278638	0.285775	0.293077	0.300547	0.308188	0.316002	0.323994	0.332165	0.340519	0.349058	0.357787	0.366707	0.375822	0.385134	0.394647	0.404364	0.414288	0.424421	0.434766	0.445327	0.456106	0.467106	0.47833	0.489781	0.50146	0.513372	0.525519	0.537902	0.550526	0.563392	0.576502	0.58986	0.603467	0.617326	0.631438	0.645807
Tcf7l2	0.1991	0.199077	0.19907	0.199096	0.199172	0.199313	0.199536	0.199859	0.200297	0.200869	0.201592	0.202484	0.203564	0.204851	0.206367	0.208133	0.210171	0.212507	0.215167	0.21818	0.221575	0.225388	0.229655	0.234416	0.239707	0.245552	0.251977	0.25901	0.266681	0.275024	0.284075	0.293863	0.3044	0.315698	0.327765	0.34061	0.354238	0.36865	0.383846	0.399817	0.416554	0.434039	0.452247	0.471149	0.490711	0.510929	0.53182	0.5534	0.575683
Lin28b	0.193438	0.202824	0.212624	0.222844	0.23349	0.244563	0.256067	0.268	0.280362	0.293146	0.306348	0.319959	0.333968	0.34836	0.363119	0.378226	0.39366	0.409395	0.425403	0.441654	0.458114	0.474747	0.491513	0.508371	0.525264	0.542114	0.558834	0.575331	0.591509	0.607266	0.622499	0.637151	0.651235	0.664775	0.6778	0.690346	0.702452	0.714165	0.725533	0.736609	0.747451	0.758119	0.768678	0.779193	0.789732	0.800322	0.810975	0.8217	0.832508
Fkbp6	0.1915	0.207524	0.224695	0.242974	0.262292	0.282546	0.303602	0.325285	0.347383	0.369645	0.391784	0.413479	0.434379	0.454111	0.472284	0.488502	0.502371	0.513508	0.521557	0.526198	0.527159	0.52423	0.517272	0.50623	0.49113	0.472073	0.449273	0.423062	0.393891	0.362323	0.329025	0.294999	0.261493	0.229519	0.199807	0.172819	0.148784	0.12774	0.109584	0.0941187	0.0810916	0.070229	0.0612582	0.0539242	0.0479863	0.0431373	0.0390954	0.0356494	0.0326394
Tcf4	0.183328	0.188009	0.192802	0.197712	0.202743	0.207899	0.213184	0.218603	0.224161	0.229861	0.235711	0.241714	0.247876	0.254204	0.260702	0.267378	0.274238	0.281289	0.288537	0.295991	0.303657	0.311545	0.319661	0.328016	0.336615	0.345467	0.354575	0.363947	0.373588	0.383503	0.393698	0.404179	0.414949	0.426011	0.437368	0.449024	0.460981	0.473242	0.485807	0.498679	0.511859	0.525349	0.539147	0.553255	0.567673	0.582401	0.597443	0.6128	0.628474
Tubb6	0.175875	0.190401	0.206007	0.222717	0.240546	0.259498	0.279561	0.300709	0.322899	0.346069	0.370138	0.395004	0.420545	0.446617	0.473055	0.499676	0.526278	0.552642	0.578535	0.603712	0.627918	0.650894	0.672377	0.692104	0.709797	0.725139	0.73782	0.747541	0.754028	0.757031	0.756339	0.752001	0.744396	0.733947	0.72109	0.706265	0.689903	0.672426	0.654232	0.635699	0.617174	0.598979	0.581404	0.564713	0.549113	0.534547	0.520833	0.507802	0.4953
Vrtn	0.168696	0.179752	0.191467	0.203856	0.216926	0.230682	0.245125	0.260249	0.276041	0.292484	0.309551	0.327209	0.345416	0.364124	0.383273	0.402797	0.42262	0.44266	0.462824	0.483013	0.503121	0.523035	0.542636	0.561801	0.580382	0.598187	0.615017	0.630665	0.644922	0.657578	0.668431	0.677368	0.684404	0.689576	0.692939	0.694558	0.694512	0.692886	0.689776	0.685285	0.679518	0.672586	0.664602	0.65568	0.645941	0.635545	0.624675	0.613505	0.6022
Pls3	0.166426	0.171772	0.17728	0.182954	0.188797	0.194815	0.201012	0.207392	0.21396	0.22072	0.227678	0.234837	0.242204	0.249782	0.257577	0.265593	0.273836	0.28231	0.291021	0.299974	0.309175	0.318627	0.328337	0.338309	0.348549	0.359063	0.369854	0.380929	0.392293	0.40395	0.415907	0.428168	0.440738	0.453622	0.466825	0.480352	0.494208	0.508398	0.522926	0.537796	0.553014	0.568584	0.584509	0.600794	0.617443	0.634459	0.651847	0.66961	0.687751
Cd276	0.166153	0.181869	0.198922	0.217349	0.237171	0.258392	0.280991	0.304925	0.330122	0.356479	0.383862	0.412105	0.441007	0.470335	0.499826	0.52919	0.558109	0.586246	0.613249	0.638755	0.662394	0.683802	0.702619	0.718502	0.731221	0.740739	0.747076	0.75029	0.750469	0.74773	0.742219	0.73413	0.723714	0.711237	0.696968	0.681179	0.664139	0.646109	0.627341	0.608075	0.588537	0.568935	0.549462	0.530292	0.51157	0.49335	0.475636	0.458432	0.44174
Lpar4	0.163996	0.170025	0.176262	0.182714	0.189387	0.196287	0.203421	0.210797	0.21842	0.226297	0.234437	0.242845	0.251529	0.260497	0.269755	0.279312	0.289175	0.299351	0.309848	0.320674	0.331837	0.343344	0.355203	0.367421	0.380007	0.392969	0.406313	0.420048	0.434181	0.448719	0.463671	0.479043	0.494842	0.511076	0.527751	0.544874	0.562452	0.580491	0.598997	0.617976	0.637434	0.657376	0.677807	0.698733	0.720157	0.742084	0.764518	0.787462	0.810921
Hook1	0.163816	0.173981	0.184719	0.196041	0.20795	0.220449	0.233533	0.247194	0.261419	0.276189	0.291477	0.307251	0.323471	0.340093	0.357061	0.374314	0.391785	0.409397	0.42707	0.444712	0.462231	0.479526	0.49649	0.513016	0.529006	0.544385	0.559087	0.573045	0.586198	0.598486	0.609856	0.6203	0.629871	0.638638	0.646675	0.654062	0.660887	0.667241	0.67322	0.678924	0.684456	0.689922	0.69543	0.701091	0.70701	0.713195	0.719606	0.7262	0.732934
Sema6a	0.154235	0.171173	0.189802	0.210209	0.232464	0.256616	0.282692	0.310686	0.340562	0.372243	0.405611	0.440506	0.47672	0.514002	0.552055	0.590543	0.62909	0.667291	0.70471	0.740896	0.775382	0.807696	0.83737	0.863945	0.887151	0.907056	0.923818	0.937637	0.948753	0.957438	0.963985	0.968689	0.971831	0.973701	0.974594	0.974809	0.974646	0.974404	0.974385	0.974889	0.976216	0.978671	0.982561	0.988202	0.995872	1.00545	1.01659	1.02896	1.0422
Igf1r	0.151773	0.157097	0.162597	0.168279	0.174147	0.180208	0.186466	0.192928	0.199598	0.206483	0.213588	0.220919	0.228483	0.236285	0.244332	0.252629	0.261184	0.270002	0.27909	0.288454	0.298101	0.308038	0.318271	0.328806	0.339651	0.350812	0.362296	0.374109	0.386258	0.39875	0.411591	0.424788	0.438347	0.452275	0.466578	0.481262	0.496334	0.511799	0.527663	0.543933	0.560613	0.57771	0.595228	0.613173	0.631549	0.650362	0.669615	0.689314	0.709462
Ptbp2	0.151767	0.162538	0.174008	0.186195	0.19911	0.21276	0.227147	0.242266	0.258102	0.274636	0.291837	0.309666	0.328073	0.346999	0.366373	0.386115	0.406134	0.426328	0.446586	0.466788	0.486805	0.506501	0.525734	0.544357	0.562279	0.57952	0.596126	0.612159	0.627691	0.64281	0.65761	0.67216	0.686479	0.700588	0.714511	0.728273	0.741904	0.755434	0.768898	0.782333	0.795778	0.809273	0.822864	0.836596	0.850514	0.86463	0.878941	0.893441	0.908125
Ina	0.148283	0.161282	0.175325	0.190456	0.206707	0.224108	0.242673	0.262409	0.283308	0.305347	0.328486	0.35267	0.377822	0.403847	0.430631	0.458039	0.485917	0.514091	0.542372	0.570554	0.598416	0.625728	0.652248	0.677729	0.70189	0.724393	0.744889	0.763029	0.77847	0.790883	0.79996	0.805595	0.807952	0.807244	0.803711	0.797613	0.789225	0.778832	0.76672	0.753178	0.738488	0.722925	0.706755	0.690229	0.673575	0.656924	0.640352	0.623934	0.607735
Kif21a	0.147709	0.15453	0.161642	0.169049	0.176754	0.18476	0.193067	0.201675	0.210582	0.219786	0.229282	0.239064	0.249123	0.25945	0.270033	0.280859	0.291911	0.303172	0.314622	0.326239	0.337999	0.349874	0.361837	0.373858	0.38591	0.397981	0.410061	0.42214	0.434208	0.446257	0.458279	0.470271	0.48224	0.494194	0.506144	0.518101	0.53008	0.542096	0.554166	0.56631	0.578547	0.590902	0.603398	0.616061	0.628917	0.641977	0.655244	0.668722	0.682413
Fmnl2	0.144612	0.149032	0.153581	0.15826	0.163075	0.168028	0.173122	0.178361	0.183749	0.18929	0.194986	0.200843	0.206862	0.21305	0.219408	0.225942	0.232656	0.239552	0.246636	0.253912	0.261384	0.269055	0.276931	0.285016	0.293313	0.301828	0.310564	0.319526	0.328718	0.338145	0.347812	0.357721	0.367879	0.378289	0.388956	0.399884	0.411077	0.42254	0.434278	0.446293	0.458591	0.471176	0.484051	0.497222	0.510691	0.524463	0.538541	0.55293	0.567633
Eif4g3	0.143125	0.149879	0.15693	0.164286	0.171953	0.179937	0.188244	0.196878	0.205843	0.215142	0.224778	0.234751	0.245061	0.255707	0.266686	0.277994	0.289626	0.301574	0.313831	0.326385	0.339226	0.352339	0.365709	0.379318	0.393143	0.407147	0.421288	0.43552	0.449796	0.464062	0.478263	0.492363	0.506353	0.520229	0.533989	0.547633	0.561163	0.574582	0.587898	0.601119	0.614254	0.627315	0.640317	0.653274	0.666205	0.679138	0.692104	0.705138	0.718279
Mns1	0.13406	0.139547	0.145248	0.151167	0.157311	0.163686	0.170298	0.177154	0.18426	0.191621	0.199244	0.207134	0.215297	0.223739	0.232464	0.241479	0.250787	0.260395	0.270305	0.280521	0.291049	0.30189	0.313048	0.324526	0.336322	0.348432	0.360849	0.373562	0.386564	0.39984	0.413379	0.427171	0.441218	0.45552	0.470078	0.484895	0.499971	0.515309	0.530911	0.54678	0.562918	0.579329	0.596017	0.612984	0.630236	0.647785	0.665647	0.683839	0.702379
Crmp1	0.133378	0.141652	0.150404	0.159649	0.169401	0.179671	0.19047	0.201806	0.213683	0.226105	0.239071	0.252578	0.266617	0.281179	0.296246	0.311799	0.327814	0.344261	0.361106	0.37831	0.395829	0.413613	0.43161	0.44976	0.467976	0.486121	0.504039	0.521563	0.538515	0.554709	0.569953	0.584125	0.597211	0.609213	0.620145	0.630031	0.638902	0.646799	0.653769	0.659865	0.665147	0.669679	0.673527	0.676762	0.67946	0.681703	0.68358	0.685183	0.686603
Tmem184c	0.127618	0.134143	0.140977	0.148123	0.155583	0.163358	0.171446	0.179844	0.188547	0.197546	0.206832	0.216392	0.226209	0.236267	0.246542	0.257011	0.267646	0.278416	0.289286	0.300221	0.31118	0.322119	0.332994	0.343755	0.354362	0.364796	0.375036	0.385067	0.394874	0.404443	0.413762	0.42283	0.431662	0.440277	0.448697	0.456946	0.465051	0.473042	0.480952	0.488815	0.496668	0.50455	0.512503	0.52057	0.528793	0.537182	0.545728	0.554421	0.563252
Smim10l1	0.125509	0.130049	0.134744	0.139598	0.144616	0.1498	0.155154	0.160681	0.166386	0.172271	0.178338	0.184593	0.191036	0.197671	0.204501	0.211528	0.218754	0.22618	0.233809	0.241642	0.24968	0.257924	0.266375	0.275032	0.283893	0.292952	0.3022	0.311627	0.321222	0.330972	0.340865	0.350893	0.361053	0.371347	0.381776	0.392339	0.403039	0.413875	0.424851	0.435967	0.447227	0.458632	0.470186	0.481892	0.493755	0.505784	0.517994	0.5304	0.543018
Hes6	0.116523	0.129803	0.144476	0.160616	0.178281	0.197512	0.218326	0.24071	0.264618	0.289966	0.316629	0.344436	0.373171	0.402571	0.432331	0.462101	0.491496	0.520102	0.547478	0.573172	0.596724	0.61768	0.635598	0.650065	0.660856	0.668072	0.671904	0.67259	0.670406	0.665656	0.658664	0.649744	0.639199	0.627324	0.614414	0.600749	0.586599	0.57222	0.557848	0.543705	0.529992	0.516895	0.504584	0.493213	0.482903	0.473559	0.464986	0.457002	0.449435
Prom1	0.115996	0.120515	0.125202	0.130063	0.135104	0.140332	0.145751	0.151369	0.157192	0.163227	0.16948	0.175958	0.182669	0.189619	0.196816	0.204267	0.21198	0.219962	0.228223	0.236768	0.245608	0.254749	0.2642	0.273969	0.284066	0.294498	0.305274	0.316403	0.327893	0.339753	0.351993	0.36462	0.377643	0.391072	0.404914	0.419179	0.433875	0.44901	0.464593	0.480632	0.497135	0.51411	0.531564	0.549506	0.567943	0.586881	0.606328	0.62629	0.646773
Zic2	0.114746	0.119382	0.124198	0.129199	0.134392	0.139784	0.145382	0.151192	0.157222	0.16348	0.169972	0.176706	0.183691	0.190934	0.198443	0.206227	0.214294	0.222653	0.231313	0.240282	0.24957	0.259186	0.269139	0.279439	0.290094	0.301115	0.312511	0.324291	0.336466	0.349046	0.362039	0.375455	0.389305	0.403598	0.418344	0.433552	0.449231	0.465391	0.48204	0.499189	0.516845	0.535018	0.553715	0.572945	0.592715	0.613033	0.633907	0.655342	0.677347
Id3	0.11082	0.133406	0.160244	0.191896	0.2289	0.27174	0.320795	0.376299	0.438285	0.506554	0.580638	0.659795	0.743011	0.829026	0.916376	1.00344	1.0885	1.1698	1.24557	1.31411	1.3738	1.42314	1.46076	1.48548	1.49727	1.49799	1.48988	1.47523	1.45636	1.43554	1.41496	1.39574	1.37758	1.36012	1.343	1.32589	1.30844	1.29033	1.27125	1.2509	1.22901	1.20531	1.17956	1.15155	1.12117	1.08879	1.05507	1.02062	0.986013
Lrrcc1	0.108865	0.111468	0.114136	0.116877	0.119697	0.122605	0.125609	0.12872	0.131946	0.1353	0.138792	0.142435	0.146242	0.150228	0.154409	0.158802	0.163424	0.168295	0.173436	0.17887	0.184623	0.19072	0.197192	0.20407	0.211383	0.219157	0.227415	0.236185	0.245494	0.255372	0.265848	0.276945	0.288673	0.30104	0.314047	0.327698	0.341988	0.356911	0.372457	0.388607	0.405342	0.422633	0.440448	0.458746	0.477487	0.496676	0.516346	0.536535	0.557286
Syt11	0.103988	0.111914	0.120413	0.129513	0.139242	0.14963	0.160701	0.172483	0.184996	0.198262	0.212299	0.22712	0.242736	0.25915	0.276365	0.294374	0.313165	0.332722	0.353019	0.374024	0.395699	0.417995	0.44086	0.464231	0.488016	0.512075	0.536244	0.560344	0.584181	0.607546	0.63022	0.652048	0.672973	0.692958	0.711974	0.730005	0.747045	0.763095	0.778168	0.792283	0.805468	0.817758	0.829194	0.83982	0.849695	0.858921	0.867629	0.875953	0.884036
Phlda3	0.103782	0.113697	0.12448	0.136156	0.148735	0.162215	0.176575	0.191778	0.207761	0.224441	0.241706	0.259418	0.277414	0.295502	0.313465	0.331066	0.348046	0.364132	0.379042	0.392489	0.404191	0.413873	0.421282	0.426187	0.428439	0.428011	0.424928	0.419259	0.41111	0.400628	0.387994	0.373487	0.357482	0.340357	0.322471	0.304159	0.285726	0.267442	0.249536	0.232201	0.215592	0.199826	0.184987	0.17113	0.158276	0.146379	0.135364	0.125162	0.115711
Clip1	0.0996661	0.103943	0.108396	0.113033	0.11786	0.122885	0.128114	0.133556	0.139218	0.145109	0.151235	0.157607	0.164232	0.171119	0.178278	0.185717	0.193447	0.201476	0.209815	0.218474	0.227462	0.236791	0.246471	0.256512	0.266926	0.277723	0.288915	0.300513	0.312528	0.324971	0.337854	0.351188	0.364985	0.379256	0.394013	0.409266	0.425028	0.441308	0.458119	0.475471	0.493374	0.511839	0.530876	0.550496	0.570707	0.591519	0.612941	0.634981	0.657647
Fam199x	0.0990674	0.102649	0.106356	0.110191	0.11416	0.118265	0.122512	0.126905	0.131448	0.136147	0.141005	0.146028	0.151221	0.156589	0.162136	0.167869	0.173793	0.179913	0.186235	0.192765	0.199508	0.206471	0.213659	0.221079	0.228736	0.236638	0.24479	0.253199	0.261872	0.270814	0.280034	0.289536	0.29933	0.30942	0.319814	0.330519	0.341541	0.352889	0.364567	0.376584	0.388946	0.401661	0.414734	0.428173	0.441984	0.456174	0.470749	0.485717	0.501083
Prtg	0.093661	0.099526	0.105745	0.112338	0.119324	0.126727	0.134568	0.14287	0.151658	0.160957	0.170793	0.181194	0.192186	0.203799	0.216063	0.229008	0.242665	0.257066	0.272244	0.288231	0.305061	0.322769	0.341388	0.360952	0.381497	0.403055	0.425661	0.449348	0.474149	0.500096	0.52722	0.555552	0.585119	0.61595	0.648069	0.6815	0.716265	0.752384	0.789874	0.828749	0.869023	0.910704	0.953801	0.998316	1.04425	1.09161	1.14038	1.19056	1.24214
Grb10	0.0934635	0.103384	0.114298	0.126275	0.139381	0.15368	0.169231	0.186083	0.204277	0.223842	0.244791	0.267124	0.290818	0.315829	0.342094	0.369522	0.397998	0.427383	0.457512	0.488195	0.519219	0.550352	0.581341	0.611919	0.641846	0.670949	0.699075	0.726079	0.75183	0.776209	0.79911	0.820512	0.840508	0.859218	0.876785	0.89337	0.909148	0.924309	0.939057	0.953606	0.968179	0.983012	0.998349	1.01445	1.03154	1.04963	1.06859	1.08827	1.10852
Enpp2	0.0921269	0.104682	0.118822	0.13466	0.152288	0.171774	0.193148	0.2164	0.241463	0.268211	0.296451	0.325917	0.356268	0.387093	0.417912	0.448187	0.477333	0.504729	0.52974	0.551733	0.570092	0.584246	0.593683	0.597976	0.597178	0.59212	0.583766	0.573094	0.561061	0.548576	0.536484	0.525269	0.514983	0.505649	0.49729	0.489929	0.483592	0.478305	0.474099	0.471008	0.46907	0.468332	0.468846	0.470673	0.473863	0.478292	0.483743	0.489994	0.496818
Ccdc88a	0.0890092	0.0924513	0.096022	0.099726	0.103568	0.107552	0.111684	0.115968	0.12041	0.125014	0.129787	0.134734	0.139861	0.145172	0.150676	0.156376	0.162281	0.168396	0.174727	0.181282	0.188067	0.19509	0.202356	0.209874	0.217651	0.225695	0.234012	0.24261	0.251498	0.260683	0.270173	0.279977	0.290101	0.300555	0.311346	0.322483	0.333975	0.345829	0.358054	0.370657	0.383649	0.397036	0.410827	0.42503	0.439653	0.454705	0.470192	0.486124	0.502507
Abhd17c	0.0803392	0.0885027	0.0974458	0.107211	0.117834	0.129347	0.141772	0.155117	0.169383	0.184551	0.200586	0.217435	0.235024	0.253254	0.272007	0.291141	0.310489	0.329866	0.349064	0.36786	0.386016	0.403283	0.419407	0.43413	0.447166	0.458169	0.466797	0.472726	0.475662	0.475355	0.471613	0.464515	0.454475	0.441955	0.427428	0.411365	0.394217	0.376404	0.358312	0.340282	0.322609	0.305544	0.28929	0.274012	0.259817	0.246638	0.234336	0.222788	0.211888
Cyp39a1	0.0786105	0.0792703	0.079948	0.0806569	0.0814104	0.0822226	0.0831081	0.0840824	0.0851617	0.0863631	0.0877051	0.0892076	0.0908921	0.0927822	0.0949039	0.0972859	0.0999605	0.102964	0.106336	0.110124	0.11438	0.119165	0.124547	0.130606	0.137414	0.145017	0.153457	0.16278	0.173033	0.184263	0.196513	0.20984	0.224327	0.240057	0.257121	0.275613	0.295628	0.317264	0.340622	0.365802	0.392904	0.422025	0.453259	0.486696	0.522416	0.560493	0.600987	0.643947	0.689405
Itpripl1	0.0770592	0.0803556	0.083789	0.0873647	0.0910882	0.0949653	0.0990018	0.103204	0.107578	0.11213	0.116867	0.121796	0.126924	0.132258	0.137806	0.143575	0.149574	0.15581	0.162291	0.169027	0.176026	0.183297	0.190849	0.198692	0.206834	0.215286	0.224057	0.233157	0.242598	0.252388	0.262539	0.27306	0.283964	0.29526	0.306959	0.319073	0.331612	0.344588	0.358011	0.371893	0.386244	0.401076	0.4164	0.432226	0.448565	0.465428	0.482824	0.500766	0.519261
Setd7	0.0747426	0.0784964	0.0824321	0.0865563	0.0908757	0.095397	0.100127	0.105072	0.110239	0.115635	0.121265	0.127135	0.133253	0.139622	0.146248	0.153136	0.160291	0.167715	0.175414	0.183389	0.191642	0.200175	0.208989	0.218084	0.227458	0.23711	0.247038	0.257238	0.267706	0.278436	0.289423	0.300663	0.312163	0.323929	0.335968	0.348287	0.360896	0.373804	0.387021	0.40056	0.414433	0.428653	0.443236	0.458197	0.473553	0.489316	0.505497	0.522106	0.539154
Itm2a	0.0740973	0.0831955	0.0933478	0.104633	0.117127	0.130894	0.145988	0.162448	0.180291	0.199509	0.220067	0.241897	0.264892	0.288909	0.313765	0.339234	0.365053	0.390922	0.416506	0.441446	0.465357	0.487846	0.508511	0.526953	0.542839	0.555949	0.566113	0.5732	0.577125	0.577844	0.575362	0.569871	0.561793	0.551576	0.539672	0.526522	0.51255	0.498155	0.483704	0.469536	0.455955	0.443236	0.431627	0.421353	0.412588	0.405183	0.398843	0.393293	0.388275
Nrep	0.0722622	0.0771157	0.0822817	0.0877747	0.0936085	0.0997969	0.106353	0.113289	0.120618	0.128348	0.136491	0.145053	0.154041	0.163459	0.173309	0.183591	0.194302	0.205436	0.216985	0.228935	0.241271	0.253975	0.267022	0.280388	0.294038	0.307933	0.322029	0.336275	0.350619	0.365001	0.379359	0.393657	0.407897	0.422089	0.43625	0.4504	0.464567	0.478782	0.493082	0.507508	0.522109	0.536936	0.552047	0.567506	0.583375	0.599674	0.616396	0.633535	0.651082
Nanog	0.0718054	0.0755138	0.0794086	0.0834985	0.0877926	0.0923007	0.0970325	0.101999	0.107209	0.112676	0.11841	0.124424	0.130729	0.13734	0.144267	0.151527	0.159132	0.167097	0.175437	0.184167	0.193303	0.202861	0.212859	0.223311	0.234237	0.245653	0.257577	0.270028	0.283024	0.296583	0.310725	0.325467	0.340831	0.356834	0.373495	0.390834	0.40887	0.427621	0.447106	0.467344	0.488351	0.510147	0.532748	0.55617	0.58043	0.605542	0.631521	0.658381	0.686134
Id1	0.070788	0.0777062	0.0852577	0.0934688	0.10236	0.111944	0.122224	0.13319	0.144823	0.157083	0.169916	0.183251	0.196994	0.211034	0.225239	0.239456	0.253516	0.267233	0.280406	0.292827	0.304279	0.314547	0.323415	0.330682	0.336163	0.339706	0.341188	0.340515	0.337631	0.332518	0.325203	0.31582	0.304621	0.291881	0.27789	0.262936	0.247304	0.231265	0.215074	0.198959	0.183124	0.167743	0.152959	0.138886	0.125612	0.113216	0.101754	0.0912499	0.0817001
Aif1l	0.0692942	0.0770687	0.0856741	0.0951739	0.105631	0.117106	0.129654	0.143325	0.158161	0.174192	0.191436	0.209894	0.22955	0.250367	0.272286	0.295223	0.31907	0.343692	0.368928	0.394593	0.420476	0.446348	0.471955	0.497033	0.521292	0.544424	0.566107	0.586021	0.60385	0.619285	0.63204	0.642031	0.649446	0.654532	0.657565	0.658843	0.658677	0.657388	0.655301	0.65274	0.650026	0.647476	0.645405	0.644123	0.643906	0.644715	0.646347	0.648601	0.651276
Sall2	0.0690744	0.077795	0.0875572	0.0984441	0.110534	0.123899	0.138598	0.154676	0.172156	0.191039	0.211296	0.232863	0.255642	0.279491	0.30423	0.329635	0.355441	0.381343	0.407003	0.432053	0.456101	0.478741	0.499561	0.518152	0.534233	0.547758	0.558753	0.567293	0.573488	0.577485	0.579455	0.57955	0.577879	0.57456	0.569723	0.563505	0.556046	0.54749	0.537984	0.527671	0.516693	0.505188	0.493287	0.481117	0.468795	0.456416	0.444063	0.43181	0.419728
Inpp5f	0.0664452	0.0695685	0.072835	0.0762508	0.0798224	0.0835565	0.0874601	0.0915403	0.0958046	0.100261	0.104917	0.109781	0.114862	0.120168	0.125709	0.131494	0.137532	0.143835	0.150411	0.157272	0.164429	0.171892	0.179673	0.187784	0.196237	0.205045	0.214219	0.223772	0.233718	0.24407	0.254841	0.266045	0.277696	0.289807	0.302394	0.31547	0.329049	0.343146	0.357776	0.372953	0.38869	0.405004	0.421907	0.439414	0.457538	0.476294	0.495695	0.515753	0.536483
Smarca1	0.0660539	0.070445	0.0751163	0.08008	0.0853482	0.0909323	0.0968432	0.103091	0.109685	0.116634	0.123944	0.131621	0.139669	0.148088	0.156879	0.166039	0.175561	0.185439	0.195661	0.206212	0.217074	0.228226	0.239644	0.251299	0.263156	0.275171	0.287293	0.299469	0.311638	0.323737	0.335698	0.347469	0.359024	0.370342	0.381403	0.392191	0.402693	0.412897	0.422796	0.432383	0.441656	0.450615	0.459261	0.467599	0.475639	0.483422	0.49101	0.498468	0.505865
Mogat2	0.0648437	0.0684035	0.072154	0.0761047	0.0802658	0.0846477	0.0892616	0.0941189	0.0992315	0.104612	0.110273	0.116228	0.122492	0.129078	0.136002	0.143279	0.150926	0.158958	0.167394	0.176251	0.185547	0.195301	0.205532	0.21626	0.227505	0.239288	0.251629	0.264551	0.278074	0.292221	0.307014	0.322476	0.338629	0.355496	0.373099	0.391462	0.410606	0.430554	0.451328	0.472949	0.49544	0.51882	0.543109	0.568328	0.594494	0.621624	0.649737	0.678846	0.708967
Cald1	0.0617446	0.0644843	0.0673428	0.0703249	0.0734358	0.0766806	0.0800649	0.0835942	0.0872745	0.0911117	0.0951122	0.0992823	0.103629	0.108159	0.112879	0.117797	0.12292	0.128256	0.133813	0.1396	0.145624	0.151895	0.158421	0.165212	0.172278	0.179627	0.187269	0.195216	0.203476	0.212061	0.220981	0.230247	0.23987	0.249862	0.260234	0.270997	0.282164	0.293745	0.305753	0.3182	0.331098	0.344459	0.358295	0.372618	0.387441	0.402775	0.418633	0.435026	0.451965
Klf7	0.0576913	0.0602816	0.0629856	0.0658082	0.0687543	0.0718291	0.0750378	0.078386	0.0818793	0.0855238	0.0893256	0.0932909	0.0974264	0.101739	0.106235	0.110923	0.115809	0.120902	0.126209	0.131738	0.137498	0.143498	0.149746	0.156252	0.163025	0.170075	0.177411	0.185044	0.192984	0.201241	0.209826	0.218751	0.228026	0.237663	0.247673	0.258069	0.268862	0.280063	0.291686	0.303742	0.316244	0.329205	0.342636	0.35655	0.370961	0.385879	0.401318	0.41729	0.433807
Stard4	0.0564636	0.0591815	0.0620274	0.0650071	0.0681266	0.0713921	0.0748101	0.0783874	0.0821309	0.0860479	0.090146	0.0944329	0.0989167	0.103606	0.108509	0.113636	0.118994	0.124595	0.130447	0.136562	0.142949	0.14962	0.156586	0.163857	0.171447	0.179367	0.18763	0.196248	0.205235	0.214603	0.224366	0.234539	0.245135	0.256168	0.267654	0.279606	0.29204	0.30497	0.318413	0.332382	0.346894	0.361964	0.377606	0.393837	0.410671	0.428124	0.44621	0.464943	0.48434
Myo5a	0.0552838	0.0595886	0.0642148	0.0691779	0.0744925	0.0801723	0.0862298	0.0926754	0.0995177	0.106763	0.114414	0.12247	0.130928	0.139779	0.14901	0.158603	0.168535	0.178777	0.189293	0.200043	0.210979	0.222047	0.233189	0.24434	0.255436	0.266427	0.277263	0.287892	0.298264	0.308329	0.318038	0.327375	0.336368	0.345058	0.353494	0.361731	0.369834	0.377871	0.38592	0.394061	0.402385	0.410986	0.419966	0.429435	0.439498	0.45016	0.461367	0.473059	0.48517
Lzts1	0.052229	0.0519608	0.0517025	0.0514626	0.0512494	0.0510712	0.050936	0.050852	0.0508275	0.0508708	0.0509906	0.051196	0.0514966	0.0519026	0.0524252	0.0530768	0.0538707	0.0548221	0.0559482	0.0572682	0.0588042	0.0605817	0.0626298	0.0649824	0.0676722	0.070725	0.0741691	0.0780369	0.0823648	0.0871938	0.0925697	0.0985405	0.105156	0.112467	0.120532	0.12941	0.139164	0.149858	0.16156	0.174337	0.188258	0.203389	0.219793	0.237531	0.256656	0.27724	0.299364	0.323105	0.348542
Rfx3	0.0521595	0.0545234	0.0569924	0.0595709	0.0622636	0.0650753	0.0680109	0.0710758	0.0742753	0.0776149	0.0811005	0.0847381	0.088534	0.0924944	0.0966262	0.100936	0.105431	0.110119	0.115008	0.120104	0.125416	0.130953	0.136723	0.142735	0.148998	0.155521	0.162314	0.169387	0.176749	0.184411	0.192384	0.200678	0.209305	0.218275	0.2276	0.237292	0.247362	0.257822	0.268685	0.279963	0.291668	0.303812	0.31641	0.329472	0.343012	0.357043	0.371577	0.386627	0.402206
Tom1l1	0.0509576	0.0542158	0.0576762	0.0613488	0.0652435	0.0693704	0.0737396	0.0783611	0.0832448	0.0884005	0.0938376	0.0995652	0.105592	0.111926	0.118574	0.125544	0.13284	0.140467	0.14843	0.156729	0.165366	0.174339	0.183647	0.193285	0.203247	0.21353	0.224127	0.235031	0.246233	0.257724	0.26949	0.281528	0.293846	0.306455	0.319366	0.332596	0.346161	0.360081	0.374378	0.389076	0.404203	0.41979	0.43587	0.452478	0.469654	0.487413	0.505764	0.524712	0.54426
Castor2	0.0499871	0.0524828	0.0551007	0.0578466	0.0607265	0.0637466	0.0669135	0.0702339	0.0737149	0.0773639	0.0811884	0.0851965	0.0893964	0.0937967	0.0984063	0.103234	0.108291	0.113585	0.119128	0.124929	0.131	0.137353	0.143999	0.150949	0.158218	0.165816	0.173758	0.182057	0.190726	0.199781	0.209235	0.219103	0.229401	0.240143	0.251347	0.263026	0.275199	0.287881	0.301088	0.314838	0.329147	0.344032	0.35951	0.375598	0.392313	0.409671	0.42769	0.446385	0.465773
Pbx1	0.045212	0.0497539	0.0547383	0.0602004	0.0661767	0.0727045	0.0798214	0.0875655	0.0959742	0.105084	0.114929	0.125543	0.136954	0.149188	0.162263	0.176194	0.190988	0.206644	0.22315	0.240488	0.258627	0.277524	0.297127	0.317369	0.338144	0.359269	0.380527	0.401669	0.422421	0.442482	0.461535	0.479354	0.495859	0.511006	0.524771	0.537149	0.548159	0.557834	0.566225	0.573395	0.57942	0.584385	0.588387	0.591525	0.593909	0.595655	0.596888	0.597735	0.598325
Ncs1	0.0440609	0.0487711	0.0539719	0.0597084	0.0660281	0.0729813	0.080621	0.0890021	0.0981819	0.108219	0.119173	0.131105	0.144074	0.15814	0.17336	0.189789	0.207475	0.226466	0.246799	0.268505	0.291607	0.316116	0.342035	0.369351	0.397982	0.427712	0.458256	0.489269	0.520351	0.551045	0.580853	0.609423	0.636649	0.662481	0.686906	0.709942	0.731639	0.752075	0.771354	0.789601	0.806963	0.823603	0.839701	0.855453	0.871053	0.886598	0.902131	0.917699	0.93335
Nfasc	0.0427201	0.0448962	0.0471813	0.0495807	0.0521	0.0547449	0.0575214	0.0604358	0.0634946	0.0667047	0.0700732	0.0736074	0.0773152	0.0812046	0.0852839	0.0895619	0.0940475	0.0987501	0.10368	0.108846	0.11426	0.119932	0.125873	0.132096	0.138612	0.145433	0.152572	0.160043	0.167859	0.176034	0.184582	0.193518	0.202857	0.212614	0.222806	0.233447	0.244555	0.256146	0.268237	0.280846	0.293988	0.307683	0.321947	0.336799	0.352256	0.368336	0.385056	0.402435	0.42049
Smo	0.0425935	0.0500461	0.0587455	0.0688495	0.0805177	0.0939053	0.109155	0.126385	0.145681	0.167081	0.190561	0.216026	0.243296	0.2721	0.302072	0.33275	0.363585	0.393948	0.42315	0.450463	0.47514	0.496444	0.513676	0.526202	0.53377	0.536766	0.535746	0.531346	0.524245	0.515135	0.504694	0.493383	0.4814	0.468916	0.456094	0.443087	0.430035	0.417071	0.404312	0.391865	0.379826	0.368278	0.357297	0.346948	0.337276	0.328222	0.319682	0.311558	0.30376
Kif5c	0.0423304	0.0464447	0.0509449	0.0558569	0.0612069	0.06702	0.0733201	0.0801291	0.0874664	0.095348	0.103785	0.112785	0.122348	0.132467	0.143129	0.15431	0.165978	0.178091	0.190596	0.203428	0.216515	0.229769	0.243094	0.256385	0.269536	0.282457	0.295056	0.307241	0.318923	0.330012	0.340423	0.350105	0.359064	0.367316	0.37489	0.381825	0.388166	0.393968	0.399292	0.404204	0.408776	0.413083	0.417205	0.421226	0.425224	0.429231	0.433251	0.437289	0.44135
Fgf5	0.0416814	0.0492318	0.0580996	0.0684733	0.080553	0.0945471	0.110665	0.129111	0.150072	0.173706	0.20013	0.229408	0.261529	0.296403	0.333846	0.373571	0.415191	0.458212	0.502048	0.546028	0.589411	0.631407	0.671196	0.707951	0.741074	0.770424	0.796009	0.817936	0.836395	0.85165	0.864019	0.873792	0.8812	0.886489	0.889923	0.891778	0.89234	0.891898	0.890747	0.88918	0.887489	0.885966	0.884901	0.884583	0.885269	0.886923	0.889355	0.892376	0.895794
Irgm1	0.0403423	0.0478586	0.0566976	0.0670131	0.0789459	0.0926111	0.108082	0.125375	0.144425	0.165075	0.187058	0.209986	0.233351	0.25653	0.278801	0.299372	0.317413	0.332106	0.342685	0.348491	0.349024	0.343985	0.333318	0.317241	0.296576	0.272857	0.247588	0.222073	0.197357	0.174204	0.153114	0.134265	0.11759	0.102965	0.0902345	0.0792279	0.0697691	0.0616855	0.0548143	0.0490057	0.0441259	0.0400572	0.0366988	0.0339666	0.0317855	0.0300429	0.0286239	0.0274362	0.0264032
Gli3	0.0387298	0.0419509	0.0454319	0.0491888	0.0532373	0.0575933	0.0622724	0.0672894	0.0726585	0.0783928	0.084504	0.0910021	0.097895	0.105188	0.112884	0.120982	0.129479	0.138365	0.147628	0.157251	0.167212	0.177483	0.188031	0.198817	0.2098	0.220936	0.232175	0.243465	0.25475	0.265971	0.277064	0.287987	0.298732	0.309298	0.319689	0.329915	0.339992	0.349941	0.359788	0.369563	0.379302	0.389046	0.398839	0.408733	0.418777	0.428995	0.439397	0.449989	0.460783
Ddx4	0.0328235	0.0367706	0.0411722	0.0460625	0.0514735	0.0574333	0.0639651	0.0710845	0.078798	0.0871007	0.0959742	0.105384	0.115279	0.125587	0.136217	0.147056	0.157971	0.168809	0.179399	0.189556	0.199084	0.207781	0.215442	0.221871	0.226802	0.229839	0.230598	0.228747	0.224039	0.216344	0.205677	0.192435	0.177383	0.161282	0.144825	0.128597	0.113063	0.0985583	0.0853026	0.0734088	0.0629053	0.0537557	0.0458788	0.0391657	0.0334894	0.0286893	0.0246137	0.0211402	0.0181695
Mpdz	0.0268366	0.0287006	0.0306927	0.0328215	0.0350961	0.0375264	0.0401226	0.0428958	0.0458576	0.0490205	0.0523976	0.0560028	0.059851	0.0639579	0.0683399	0.0730146	0.0780005	0.0833172	0.0889852	0.0950263	0.101463	0.10832	0.115622	0.123395	0.131668	0.140469	0.149828	0.159777	0.170348	0.181575	0.193495	0.206142	0.219555	0.233772	0.248832	0.264777	0.281647	0.299485	0.318333	0.338235	0.359232	0.381369	0.404689	0.429234	0.455046	0.482167	0.510637	0.540494	0.571776
Eomes	0.0254353	0.02755	0.0298388	0.0323156	0.0349955	0.0378947	0.0410308	0.0444223	0.0480896	0.0520543	0.0563394	0.0609699	0.0659724	0.0713752	0.0772088	0.0835055	0.0902999	0.0976287	0.105531	0.114048	0.123223	0.133103	0.143736	0.155174	0.167471	0.180682	0.194868	0.210087	0.226406	0.243888	0.262601	0.282614	0.303998	0.326825	0.351167	0.377096	0.404685	0.434006	0.465129	0.498123	0.533054	0.569986	0.608978	0.650086	0.69336	0.738846	0.786582	0.8366	0.888928
Pimreg	0.0246947	0.0272882	0.0301479	0.0332968	0.0367586	0.0405579	0.0447199	0.0492702	0.0542345	0.0596378	0.0655048	0.0718586	0.0787204	0.0861093	0.0940407	0.102527	0.111574	0.121185	0.131354	0.142071	0.153317	0.165063	0.177275	0.189907	0.202908	0.216222	0.22979	0.243543	0.257406	0.271299	0.285137	0.298846	0.312376	0.325682	0.338723	0.351461	0.363865	0.375905	0.38756	0.39881	0.409643	0.420048	0.430022	0.439565	0.448685	0.457436	0.465902	0.474173	0.482346
Zfp422	0.0246832	0.0277053	0.0310898	0.0348742	0.0390987	0.0438059	0.0490404	0.0548487	0.0612785	0.0683783	0.0761966	0.0847809	0.0941771	0.104428	0.115572	0.127642	0.140663	0.154653	0.169617	0.185551	0.202434	0.220235	0.238903	0.258372	0.278535	0.299217	0.320205	0.341248	0.362065	0.382344	0.401752	0.420046	0.437143	0.452994	0.46758	0.480908	0.493008	0.503932	0.513751	0.522553	0.530441	0.537529	0.543944	0.549817	0.555286	0.560438	0.565338	0.570054	0.574655
Prxl2a	0.0232471	0.0258429	0.0287233	0.0319157	0.0354497	0.0393564	0.0436686	0.048421	0.0536495	0.0593911	0.0656837	0.0725658	0.0800758	0.0882514	0.0971292	0.106744	0.117128	0.128309	0.140312	0.153156	0.166851	0.181404	0.19681	0.213056	0.230097	0.247822	0.266087	0.284714	0.303493	0.32218	0.340507	0.35825	0.375283	0.391498	0.4068	0.421108	0.434355	0.446492	0.457479	0.467294	0.475928	0.483382	0.48967	0.494817	0.498865	0.501948	0.50425	0.50596	0.507274
Skida1	0.0224132	0.024052	0.0258097	0.0276946	0.0297157	0.0318826	0.0342058	0.036696	0.0393651	0.0422255	0.0452905	0.0485743	0.0520919	0.0558593	0.0598936	0.0642128	0.0688362	0.073784	0.0790777	0.0847403	0.0907957	0.0972695	0.104188	0.111581	0.119476	0.127906	0.136902	0.1465	0.156736	0.167645	0.179268	0.191644	0.204816	0.218827	0.23372	0.249542	0.26634	0.284161	0.303055	0.323069	0.344255	0.366662	0.390339	0.415337	0.441705	0.46949	0.49874	0.5295	0.561814
Dcxr	0.022161	0.0267196	0.0321819	0.0386893	0.0463901	0.055433	0.0659596	0.0780928	0.0919248	0.107501	0.124804	0.143739	0.164118	0.18565	0.207935	0.230468	0.252648	0.273797	0.293183	0.31006	0.3237	0.333438	0.338712	0.339107	0.334545	0.325424	0.312316	0.295905	0.276931	0.256153	0.234313	0.212199	0.190605	0.170141	0.15123	0.134129	0.118955	0.105719	0.0943578	0.0847641	0.0768089	0.0703611	0.0653024	0.0615392	0.0589911	0.0574411	0.0566387	0.0563763	0.0564689
Galnt7	0.0215556	0.0232986	0.0251806	0.0272117	0.0294026	0.0317644	0.034309	0.0370487	0.0399965	0.043166	0.0465711	0.0502265	0.0541472	0.0583487	0.0628471	0.0676584	0.0727994	0.0782866	0.0841369	0.0903671	0.0969938	0.104033	0.111502	0.119415	0.127781	0.136599	0.14586	0.15555	0.165648	0.176126	0.186948	0.19809	0.209549	0.221324	0.233419	0.245835	0.258579	0.271658	0.285084	0.298868	0.313028	0.327583	0.342554	0.357967	0.373852	0.390236	0.407145	0.42461	0.442664
Tubb4a	0.0200528	0.0221466	0.024459	0.0270149	0.029842	0.0329717	0.0364396	0.0402857	0.0445555	0.0493005	0.0545788	0.0604567	0.0670091	0.0743215	0.0824904	0.0916261	0.101853	0.113314	0.126169	0.1406	0.156814	0.175045	0.195555	0.218637	0.244463	0.272853	0.303418	0.33555	0.3684	0.400879	0.431685	0.459752	0.484545	0.505671	0.522854	0.535924	0.544822	0.549584	0.550334	0.547272	0.540664	0.530824	0.518106	0.50289	0.485587	0.466744	0.44695	0.426741	0.406597
Epb41l3	0.0189567	0.020767	0.0227472	0.0249111	0.0272733	0.0298489	0.0326536	0.0357037	0.039016	0.0426075	0.0464954	0.0506969	0.055229	0.0601082	0.0653505	0.0709707	0.0769826	0.083398	0.0902271	0.0974776	0.105154	0.113259	0.121791	0.130743	0.140099	0.14982	0.159857	0.170148	0.180619	0.191186	0.201753	0.212246	0.222639	0.232912	0.243052	0.253054	0.262916	0.272645	0.282253	0.291758	0.301185	0.310563	0.31993	0.329326	0.338797	0.348373	0.358075	0.36793	0.377964
Trib2	0.0182087	0.0194608	0.0207984	0.0222271	0.0237533	0.0253833	0.0271241	0.0289831	0.0309682	0.0330877	0.0353504	0.0377659	0.0403441	0.0430958	0.0460321	0.0491651	0.0525075	0.0560727	0.0598751	0.0639296	0.0682522	0.0728598	0.0777701	0.0830019	0.0885751	0.0945103	0.100829	0.107556	0.114713	0.122327	0.130423	0.13903	0.148177	0.157893	0.16821	0.17916	0.190776	0.203095	0.216151	0.229981	0.244623	0.260116	0.2765	0.293815	0.312102	0.331401	0.351754	0.373204	0.395791
Dbn1	0.0171292	0.0203201	0.0240908	0.0285312	0.0337398	0.0398222	0.0468894	0.055055	0.0644313	0.0751245	0.0872287	0.100819	0.115942	0.132611	0.150795	0.170408	0.191311	0.213298	0.2361	0.259381	0.282749	0.305756	0.327915	0.348712	0.367785	0.385115	0.400798	0.415007	0.427983	0.440023	0.451469	0.462535	0.473233	0.483565	0.493533	0.503145	0.512411	0.521343	0.529958	0.538273	0.54631	0.55409	0.561639	0.568983	0.576153	0.58318	0.590104	0.596963	0.603797
Dpysl2	0.0150536	0.0170768	0.0193698	0.0219672	0.0249083	0.0282366	0.032001	0.036256	0.041062	0.0464863	0.0526033	0.0594951	0.0672519	0.0759727	0.0857658	0.0967486	0.109048	0.122802	0.138157	0.155267	0.174299	0.195423	0.218819	0.244669	0.273107	0.304141	0.337701	0.373631	0.411679	0.451492	0.492614	0.534644	0.577338	0.620476	0.663848	0.707257	0.750526	0.793501	0.836046	0.878051	0.919427	0.960112	1.00006	1.03926	1.07772	1.11556	1.15301	1.19029	1.22767
Spon1	0.0143393	0.0141736	0.014019	0.0138841	0.0137772	0.0137067	0.0136809	0.0137085	0.0137986	0.0139617	0.0142094	0.0145556	0.0150171	0.0156141	0.0163722	0.0173234	0.0185086	0.0199803	0.0218068	0.0240776	0.0269111	0.0304653	0.0349532	0.0406636	0.0479209	0.0569917	0.0681258	0.0815224	0.0972694	0.115267	0.135152	0.156446	0.178757	0.201613	0.224464	0.246701	0.267683	0.286767	0.303337	0.316831	0.326772	0.332787	0.334628	0.332187	0.325552	0.315424	0.302794	0.288623	0.273784
Pgm1	0.0142432	0.0174415	0.0213415	0.0260783	0.0318048	0.038691	0.0469215	0.0566916	0.0682009	0.0816439	0.0971991	0.115014	0.135189	0.15776	0.18268	0.209804	0.238875	0.269518	0.301237	0.333424	0.36537	0.396287	0.425338	0.451663	0.47459	0.49384	0.509288	0.52093	0.528866	0.533284	0.534444	0.532711	0.528549	0.522446	0.514896	0.506382	0.497372	0.488308	0.47961	0.471672	0.464864	0.459546	0.456069	0.454791	0.45603	0.459613	0.465114	0.472109	0.480167
Efna5	0.0133897	0.0149251	0.0166353	0.0185395	0.0206587	0.0230164	0.0256381	0.028552	0.0317889	0.0353824	0.0393694	0.0437899	0.0486875	0.0541095	0.0601068	0.0667347	0.0740523	0.0821233	0.0910153	0.1008	0.111555	0.12336	0.1363	0.150461	0.165915	0.182685	0.200766	0.220126	0.240696	0.26237	0.285005	0.308456	0.332622	0.35739	0.382638	0.408235	0.434044	0.459919	0.485714	0.511276	0.536457	0.561104	0.585071	0.608215	0.630416	0.651748	0.672407	0.692626	0.712667
Hes1	0.0131412	0.0148831	0.0168522	0.0190753	0.0215811	0.0244006	0.0275671	0.0311161	0.0350848	0.0395121	0.0444381	0.0499036	0.0559496	0.0626164	0.0699426	0.0779643	0.0867138	0.0962184	0.106499	0.117569	0.129431	0.142078	0.155492	0.16964	0.184466	0.199885	0.215785	0.232032	0.248468	0.264915	0.281173	0.297086	0.312575	0.32758	0.342058	0.355978	0.369326	0.382102	0.39432	0.406006	0.417199	0.42795	0.438319	0.448377	0.458201	0.467853	0.477388	0.486867	0.496354
Sh3bgrl	0.0128597	0.0162208	0.0204403	0.0257129	0.0322648	0.0403541	0.0502674	0.0623132	0.0768107	0.0940732	0.114385	0.137975	0.16498	0.195418	0.229147	0.265847	0.304995	0.345869	0.387553	0.428966	0.468903	0.506082	0.539205	0.567019	0.588789	0.604744	0.615432	0.621587	0.624066	0.623804	0.621762	0.618593	0.614534	0.609789	0.604559	0.599045	0.593438	0.587928	0.582696	0.577919	0.573772	0.570423	0.568041	0.566796	0.566834	0.568051	0.570217	0.573104	0.576482
Cxcl12	0.0127568	0.0153428	0.0184421	0.0221445	0.0265506	0.0317718	0.0379287	0.0451497	0.0535675	0.0633151	0.07452	0.0872972	0.101741	0.117914	0.135839	0.15549	0.176776	0.199542	0.223557	0.248515	0.274034	0.299663	0.324891	0.349165	0.372039	0.393346	0.413023	0.431082	0.447601	0.462723	0.476637	0.489457	0.501152	0.511695	0.521068	0.529266	0.536292	0.54216	0.546892	0.550518	0.553074	0.554605	0.555157	0.554785	0.553551	0.55158	0.549023	0.546036	0.54277
Tspan7	0.0124901	0.0156635	0.0196249	0.0245477	0.0306324	0.0381067	0.047222	0.0582485	0.0714651	0.0871452	0.105538	0.126843	0.151188	0.178592	0.208944	0.241977	0.27725	0.314144	0.35187	0.389487	0.425935	0.460077	0.490747	0.51681	0.537564	0.553126	0.563896	0.570443	0.573456	0.573704	0.571988	0.568921	0.564846	0.560084	0.55495	0.549752	0.544788	0.54035	0.536719	0.534175	0.532995	0.533464	0.535878	0.540554	0.547784	0.557431	0.569121	0.582467	0.597056
Ccnd2	0.0120186	0.0130575	0.0141858	0.0154111	0.0167416	0.0181862	0.0197547	0.0214574	0.0233057	0.0253118	0.0274889	0.0298514	0.0324147	0.0351953	0.0382114	0.0414822	0.0450287	0.0488733	0.0530401	0.0575552	0.0624463	0.0677435	0.0734786	0.079686	0.0864023	0.0936666	0.10152	0.110008	0.119176	0.129075	0.139757	0.151277	0.163695	0.17707	0.191468	0.206955	0.2236	0.241475	0.260655	0.281215	0.303232	0.326787	0.351959	0.378827	0.407472	0.437972	0.470406	0.504849	0.541372
Pde5a	0.0104808	0.0116709	0.0129943	0.0144641	0.0160946	0.0179009	0.0198987	0.0221051	0.0245373	0.0272136	0.0301526	0.033373	0.036894	0.0407341	0.0449116	0.0494438	0.0543466	0.0596343	0.0653189	0.0714097	0.0779123	0.084829	0.0921571	0.0998893	0.108017	0.116539	0.125449	0.134743	0.144413	0.154451	0.164847	0.175597	0.186709	0.198196	0.210075	0.222367	0.235097	0.248298	0.262006	0.276265	0.291123	0.306639	0.322877	0.33991	0.357816	0.376637	0.396394	0.417104	0.438781
Fst	0.0101465	0.0113766	0.0127548	0.014298	0.0160249	0.0179565	0.0201153	0.0225265	0.0252175	0.0282182	0.0315611	0.0352819	0.0394187	0.0440132	0.0491098	0.0547565	0.0610042	0.0679071	0.0755225	0.0839106	0.0931345	0.10326	0.114353	0.126484	0.13972	0.15412	0.169741	0.186634	0.204839	0.224392	0.245315	0.267626	0.291345	0.316482	0.343041	0.371012	0.400377	0.431105	0.463158	0.496482	0.531016	0.566686	0.603409	0.641095	0.679653	0.719107	0.759555	0.801125	0.843968
Tspan6	0.0100824	0.0124696	0.0154128	0.0190306	0.023462	0.0288682	0.035433	0.0433631	0.0528866	0.0642489	0.0777075	0.0935231	0.111948	0.133209	0.157496	0.184934	0.21557	0.24935	0.286103	0.325529	0.367194	0.410534	0.454857	0.49937	0.543287	0.585974	0.626847	0.665375	0.701082	0.733562	0.76248	0.787691	0.809293	0.827477	0.842503	0.854688	0.864393	0.872016	0.877976	0.882712	0.886675	0.890324	0.894125	0.898548	0.904026	0.910581	0.918019	0.926141	0.934744
Fndc3c1	0.0089676	0.0105635	0.0124389	0.0146378	0.0172097	0.0202092	0.0236962	0.0277358	0.0323971	0.0377532	0.0438788	0.0508493	0.0587378	0.0676127	0.0775341	0.0885501	0.100693	0.113973	0.128377	0.143862	0.160353	0.177737	0.195867	0.214554	0.23357	0.252638	0.271447	0.289655	0.306903	0.322817	0.337026	0.349326	0.359757	0.368433	0.37552	0.38122	0.385769	0.389427	0.392469	0.395181	0.39786	0.400808	0.404336	0.408766	0.414399	0.421225	0.429064	0.437728	0.447015
Nrcam	0.00867382	0.00938003	0.0101435	0.0109689	0.0118612	0.0128258	0.0138684	0.0149954	0.0162134	0.0175297	0.0189522	0.0204893	0.0221502	0.0239445	0.0258829	0.0279767	0.0302381	0.0326803	0.0353173	0.0381642	0.0412375	0.0445543	0.0481336	0.0519952	0.0561607	0.0606529	0.0654963	0.0707171	0.0763432	0.0824042	0.0889318	0.0959594	0.103523	0.111659	0.120409	0.129815	0.13992	0.150771	0.162418	0.174911	0.188303	0.202651	0.218012	0.234446	0.252013	0.270778	0.290804	0.312158	0.334906
Dclk1	0.00830321	0.00907143	0.00991019	0.0108256	0.0118242	0.012913	0.0140995	0.0153918	0.0167985	0.0183287	0.0199922	0.0217992	0.0237607	0.0258882	0.0281939	0.0306903	0.033391	0.0363096	0.0394608	0.0428593	0.0465207	0.0504606	0.0546953	0.0592411	0.0641142	0.0693298	0.0749026	0.0808467	0.0871751	0.0938998	0.101032	0.108584	0.116579	0.125039	0.133989	0.143455	0.153467	0.164055	0.175254	0.1871	0.199632	0.212894	0.226931	0.241795	0.257538	0.274209	0.291849	0.310505	0.33022
Zfp334	0.00820918	0.00906751	0.0100152	0.0110616	0.0122167	0.0134918	0.014899	0.0164519	0.0181653	0.0200555	0.0221403	0.0244394	0.0269742	0.0297683	0.0328474	0.0362396	0.0399758	0.0440895	0.0486172	0.0535988	0.0590776	0.0651004	0.0717182	0.078986	0.0869535	0.0956528	0.105107	0.11533	0.126322	0.13807	0.150544	0.163722	0.177616	0.192236	0.207596	0.223711	0.240597	0.258273	0.276761	0.296084	0.316272	0.337358	0.359378	0.382375	0.406398	0.431499	0.457735	0.48517	0.513874
Trim30a	0.00712806	0.00652408	0.00597117	0.00546503	0.00500172	0.00457763	0.00418944	0.00383412	0.00350891	0.00321125	0.00293881	0.00268947	0.00246126	0.0022524	0.00206126	0.00188632	0.00172622	0.0015797	0.00144561	0.0013229	0.0012106	0.00110783	0.00101378	0.000927717	0.000848954	0.000776877	0.000710917	0.000650557	0.00059532	0.000544772	0.000498516	0.000456186	0.000417451	0.000382004	0.000349566	0.000319883	0.00029272	0.000267863	0.000245117	0.000224302	0.000205255	0.000187825	0.000171875	0.000157279	0.000143923	0.000131701	0.000120517	0.000110282	0.000100917
Tmem254a	0.00673286	0.0045686	0.00311146	0.00213541	0.00148274	0.00104576	0.000752146	0.000553841	0.000419169	0.000327359	0.000264847	0.000222848	0.000195781	0.000180296	0.000174726	0.000178892	0.000194264	0.000224628	0.000277657	0.000368325	0.000526415	0.000813763	0.00136591	0.00249867	0.00494339	0.0102833	0.0218084	0.0456709	0.0913709	0.168899	0.27986	0.410927	0.540042	0.643155	0.701597	0.706102	0.657643	0.566451	0.449721	0.327715	0.218513	0.133272	0.0745546	0.0384449	0.0183909	0.00825527	0.00352477	0.00145025	0.00058226
Hdgfl3	0.00504342	0.00579232	0.00665149	0.00763622	0.00876361	0.0100528	0.011525	0.0132038	0.0151151	0.0172874	0.0197518	0.0225419	0.0256942	0.0292473	0.0332425	0.0377232	0.0427346	0.048323	0.0545357	0.0614198	0.0690216	0.0773855	0.0865529	0.0965605	0.107425	0.119123	0.131598	0.144765	0.158501	0.172646	0.187004	0.201408	0.215773	0.230032	0.244129	0.258026	0.271697	0.285136	0.298349	0.311361	0.324212	0.336956	0.349663	0.362418	0.375312	0.388401	0.401717	0.415295	0.429178
Vash2	0.00396011	0.00450499	0.00512469	0.00582941	0.00663075	0.00754183	0.00857755	0.00975481	0.0110927	0.0126129	0.0143399	0.0163014	0.0185287	0.0210571	0.0239265	0.0271817	0.0308733	0.0350579	0.0397994	0.045169	0.0512465	0.0581209	0.0658912	0.0746673	0.0845506	0.0956039	0.107865	0.121343	0.136005	0.151775	0.168518	0.186098	0.20441	0.223338	0.242751	0.262503	0.28244	0.302396	0.322204	0.34169	0.360682	0.379013	0.396517	0.41304	0.428454	0.442825	0.456347	0.469251	0.481803
Tspan12	0.00394202	0.00440491	0.00492188	0.00549899	0.00614295	0.00686113	0.00766163	0.00855335	0.00954605	0.0106504	0.011878	0.0132416	0.014755	0.0164331	0.018292	0.0203493	0.0226237	0.0251354	0.0279057	0.0309577	0.0343157	0.0380053	0.0420536	0.046489	0.0513379	0.0566209	0.0623552	0.0685537	0.0752245	0.0823694	0.0899829	0.0980638	0.106623	0.115674	0.125229	0.135303	0.145909	0.157065	0.168788	0.181097	0.194014	0.207564	0.221774	0.236674	0.252298	0.268689	0.285899	0.303984	0.323009
Psmb8	0.00228147	0.00310313	0.00421555	0.00571319	0.00771556	0.0103708	0.013858	0.0183871	0.0241951	0.0315368	0.0406687	0.0518241	0.0651804	0.0808195	0.0986846	0.11854	0.13994	0.162216	0.184489	0.205706	0.224707	0.240314	0.251431	0.257156	0.25712	0.251728	0.241722	0.228028	0.211658	0.193618	0.174831	0.156075	0.137957	0.120924	0.105277	0.0911841	0.0787042	0.0678127	0.0584264	0.0504252	0.0436701	0.038017	0.0333262	0.029469	0.0263247	0.0237393	0.0215708	0.0197122	0.0180821
Fgf8	4.01909e-05	5.17405e-05	6.66194e-05	8.5804e-05	0.000110565	0.000142562	0.000183962	0.000237608	0.000307236	0.000397765	0.000515696	0.000669638	0.000871028	0.00113511	0.00148224	0.00193973	0.00254431	0.00334552	0.00441044	0.00583013	0.00772865	0.0102754	0.0137026	0.0183283	0.0245588	0.0328467	0.0436819	0.0575388	0.0747846	0.0955505	0.119585	0.14639	0.175488	0.206304	0.238186	0.270462	0.302489	0.333691	0.363594	0.391845	0.418222	0.442629	0.465095	0.485761	0.504857	0.522611	0.539268	0.555121	0.570511
[truncated: 1 more columns]
