# Supplementary material for: Epiblast-like stem cells established by Wnt/β-catenin signaling manifest distinct features of formative pluripotency and germline competence
Source: Cell Rep. Author manuscript; Available in PMC 2023 Mar 20. (PMC10026833; doi:10.1016/j.celrep.2023.112021)
Supplement: 4 [file NIHMS1870546-supplement-4.xls]

## Sheet: Sheet1
Table S3. WGCNA gene modules of EpiLSC. Related to Figure 3I and J.
M1	M2	M3	M4	M5	M6
Mylpf	Usp26	Lefty1	T	Pmp22	Krt18
Spp1	Gstp2	Hba-a1	Dqx1	Vim	Krt8
Jam2	Rhox1	Taf7l	Chac1	Glipr1	Anxa2
Mymx	Sdc4	Pim2	Slpi	Gpx3	Lgals1
Nr0b1	Fkbp6	Cyp4x1	Nefl	Thbs1	Anxa1
Klf4	Dnmt3l	Wnt8a	Psors1c2	Wls	Ccn1
Upp1	Nodal	Cxcl12	Npy	Acta2	Krt7
Zfp57	Mir142hg	Otx2	Fgf5	Col1a2	Igf2
Apoe	Cyp2e1	Meg3	Egr1	Ccn2	S100a6
Tdh	Snhg11	Itm2a	Alox15	Gap43	Tagln
Sgk1	Gm12031	Slc16a3	Fst	Col1a1	Cryab
Slc29a1	Coro6	Gm16233	Fgf8	B2m	Anxa5
Coil	Gm4779	Zfp36l3	Apln	Loxl2	Cldn4
Hmces	Aire	Emb	Pcsk9	Ankrd1	Col4a1
Nanog	Gm45837	Ano3	D730045A05Rik	Cdkn1c	Id2
mt-Co3	D630023F18Rik	Tmem54	Tgfbr3	Capn6	Anxa3
Tfcp2l1	Stag3	Slc23a1	Rasl11a	Tgfb2	Sparc
Gabarapl2	Cyct	Dnmt3a	Slc35f1	Hmga2	Tpm1
Nup62cl	Ascl2	Sema6a	Foxb1	Serpine2	Plaur
mt-Nd1	Ap3b2	Trim12a	H2ac24	Mfge8	H19
Tcl1	Hormad1	Hes6	Rtl8c	Nrk	Gprc5a
Folr1	Scube1	Dnmt3b	H2ac23	Ly6a	Krt19
Hspb1	Art3	Rtl8b	Pllp	Cnn1	Fabp3
Hsd17b14	Pdk1	Lef1	Epha1	Plxna2	Gsn
mt-Cytb	Sphkap	Fgf15	Sp5	Cdkn2b	Lgals3
Cd9	Asb14	Gstp1	Ppp4r4	Ecm1	Cald1
Morc1	Tex15	Mt3	Sp8	Tgfb1i1	Col4a2
Fbxo15	Sord	Slc7a7	Nkx1-2	Col3a1	Cxcl16
Ass1	Rlim	Elfn1	Gjd2	Tnfsf9	Gadd45g
mt-Nd4l	Cds1	Stxbp6	Grm8	Nxf7	Slc2a3
Eif2s2	Slc38a2	Aldh1a3	Gng3	Bgn	Peg10
Sox2	Gm11747	Vrtn	Lrrc74b	Ier3	Slc2a1
Mybl2	Mup6	Gm38393	Tafa4	Cd44	Emp1
Lrrc34	0610040F04Rik	Syt11	Rap1gap2	Creb3l1	Cnn2
BC028528	Pdzrn4	Car14	Kng1	Tnc	Serpinh1
Gdf3	Smc1b	Trim66	Hoxa1	Ccdc80	Lgmn
Manba	Tex19.2	Lncpint	Ptchd1	Ngf	Tnfrsf12a
Esrrb	Rps23rg1	Myrf	Dmrta1	Hoxa9	Serpine1
Rpp25	Foxp1	Crlf1	Batf3	Rgs5	Igfbp4
H2-M5	Piwil4	Rab25	Adm2	Nid1	Mdm2
Tubb3	Zcchc13	Ftx	Pclaf	Runx1	Gadd45b
Ooep	Usp29	Kif21a	Dcx	Hpcal1	Hs3st1
mt-Co2	Frs3	Tmem100	Atcayos	Anxa8	Flt1
Tsc22d1	Scmh1	Bcl11a	Dach1	Fbn2	Emp3
Cdyl2	1700019A02Rik	Tspan7	Trim67	Bdnf	Ahnak
Porcn	Xist	Glyatl3	Spatc1	Lsp1	Tacstd2
Akr1b3	Pla2g10	Map7d3	Dzank1	Rbp4	Cyba
mt-Nd5	Spta1	Nrcam	Ccl20	Dcxr	Gata4
Utf1	Ttc9	Rgs2	Epor	Pla2g12b	Cav1
Gm8909	Trpc3	Rxrg	Cabp7	6330403K07Rik	Mal
Mtf2	Dhrs7	Gstt2	Slc27a2	Pcdh7	Lamb1
Alpl	1700121N20Rik	Slc16a2	Nt5e	Hoxa10	Prss23
Tet1	Cxcr2	Card19	Rab3c	Gem	Nnat
Arl14epl	Ggt5	Kcnj3	Stap2	Irak2	Plin2
mt-Nd2	Cpeb1	Chst1	Tdrd5	Cav2	Capn2
Dppa2	Tex21	Dmrtb1	Uchl1os	Sat1	Fhl2
Oas1a	Sycp3	Figla	Muc3a	Cdkn1a	Igfbp6
Cobl	Ccdc172	Layn	Tmie	Abhd5	Cldn3
Ccnd3	Ndufa1	Gnmt	Piezo2	Htra1	Tubb6
Chchd10	Prr15l	Enpp2	Fgf14	Fkbp7	Cmtm7
Acsbg3		Phactr3	Stc2	Ppic	Hbegf
Krt42			H2-Q7	Hoxd10	Cd63
Ddah2			Atp4a	Cdh2	Gchfr
Itpk1			Etv2	Fas	S100a11
Hmga1			Galnt16	Cd55	Pea15a
mt-Co1			Magel2	Robo2	Lamc1
Pou5f1			Grik3	Arhgef28	Elovl1
Adprh			Ptpru	Tgfbi	Magea9
Ifitm3			Wnt5b	Nradd	Rhoc
Scpep1			Acot1	Itm2b	Tmem37
Hspa8			Il4ra	Serpinb9b	Bmp1
Pdgfa			Terb1	Eno3	Perp
Ltbp4			Cfi	Crabp2	Tagln2
Prdm14			A930019D19Rik	Pdgfra	Bhlhe40
Mpp1			Hoxb3os	Gng11	Pdlim2
Eed			Serpina10	Lrrk1	Msx2
Tuba1b			Khk	Mctp1	Cyp1b1
Tubb2b			Itgb1bp2	Edn1	S100a10
Slc7a3			Mkx	5031425E22Rik	Tpm2
Dppa4			Yod1	Irs1	Itga3
Nr5a2			Gpr18	Lrp1	Litaf
Aplp1			Gpr68	Cd47	Bmp8b
Ebp			Cadm3	Pcp4l1	Tax1bp3
Lap3			Tspan13	Suv39h1	Ptges
Ftl1			Frem2	Tcim	Phldb2
Acp6			Shisa6	Nrep	Slc25a24
Gsta4			Fndc3c1	Inhba	Jun
Socs2			Penk	Mmd	Tuba1a
Gm11808			Fut1	Col4a5	Pcgf5
Zic3			Zfp467	Akr1c13	Plk2
Nfatc2ip			Cass4	Gm12248	Parva
Asns			Arrb1	Dlk1	Axl
D230025D16Rik			Tafa5	Apcdd1	Csf1
Ticrr			Slc46a3	Zeb2	Gsto1
Cdc20			Cntn2	Flrt2	Csrp1
Myc			Scn9a	Plat	Clic1
Zfp979			Ndrg3	Gabarap	Stard8
Dmtn			Zcchc12	Ltbp1	Lmna
Ccnb1			Pgap4	Slco2a1	Pth1r
Ly6g6e			Gm3020	Igfbp5	Phlda1
B4galt6			Nectin1	Serpinf1	Klf6
Icam1			Gpr183	Mmp2	Ociad2
Tet2			Klc3	Col5a1	Lamc2
Morf4l2			Cplx1	Nrp2	Capg
Kat6b			Wasf1	Ugt2b34	Neat1
Rbpj			Mlf1	Mybpc3	Mbnl3
Zfp42				Vcan	Amotl2
Tuba4a				Mbnl2	Lpp
Tigar				Fbln2	Arhgdib
Ulk1				Pls3	Ctsl
Hsp90aa1				Ypel5	Smim3
Actl6a				Col5a2	Dsp
Ccnd1				Ikbip	Cdkn2a
Acot9				Thsd7a	Steap1
Rdm1				Mllt11	Tspan9
Ctsa				Pon3	Tinagl1
Mindy1				Plscr2	Fosl1
Tgif1				Nebl	Tpm4
Pdha1				P2rx6	Flrt3
Apobec3				Des	Lrrfip1
Tex264				Tcn2	Pla2g7
Tfrc				Col11a1	Il23a
Fscn1				Maf	Cotl1
Mras				Tcaf1	Prss8
Cdc5l				Tmem119	Cavin1
Ak7				Bmper	Prr13
Qtrt1				Golim4	2200002D01Rik
Mme				Ccl17	Klhdc8a
Aurka				Angpt1	Tes
Gm14406				Lbh	Reep5
Eif4a2				Timp3	Btg2
Ucp2				Qsox1	Podxl
Jup				Tgfb3	9530053A07Rik
Pgam1				Hoxa5	Aplnr
Bdh1				Itpr2	Errfi1
Aldoa				Vcam1	Tuft1
Adap1				Il18	Pvr
Dstn				Pla2r1	Fkbp10
Mllt6				Prkg2	Dusp14
Cnbp				Serpina3i	Myo1c
Atp1b1				Siglecg	Mgll
Kif20a				Ptger3	Myof
Cisd3				Gdpd5	Dsc2
Rrp9				Bmp2	Lxn
Apex1				Creb3l2	Card10
Cdt1				Slc5a3	Ccn4
Rinl				Pappa	Creb3
Sod2				Pax3	Rnase4
Fgf4				Lhfp	Hspb2
G3bp2				Slc6a17	Nfkbia
Tbc1d13				Nuak1	Msln
Rpl22l1				Marcks	Nabp1
Gnpda1				Cd82	Actg1
Nrm				Crispld2	Glipr2
Spc25				Tmprss11f	Flnb
Sccpdh				Trpm6	Ap1s1
Zfp553				Itga8	Morc4
Gpx1				Adgra1	Junb
Hdac1-ps				Ndn	Hebp1
H2az1				Hoxd8	Tspo
Sec14l1				Gsap	Cmtm8
Notum				Itgb3	Commd3
Kdm3a				Olfml2b	Wdr1
Pgd				Gsc	Ehd1
Ino80e				Tril	Prnp
Serinc3				Ano10	Sorbs3
Fblim1				St3gal5	Zfp36
Eif3l				Fzd1	Nudt18
Arih2				Wnt9a	Slc25a4
Hat1				Maged2	Lad1
Ssr2				Rnd3	Vamp8
Eif4a1				Ptprm	Ilk
Uchl1				Hmgcll1	Birc7
Bcat1				App	Cd151
Prdx6				Ehbp1l1	Cmtm3
Vbp1				Efna3	Dusp9
Trim2				H2bc4	Pard6b
Rbm38				Pcdh18	Aif1l
Rps2-ps6				Smim14	Elk3
Bclaf3				Rab27b	Rassf1
Cfl1				Mid2	Csrnp1
Atp6ap2				Jph2	Unc5b
Wsb1				Hoxb6	Timp1
Pgm2				Fam214a	Actn1
Oas1g				Cd248	Pdlim1
Arhgdia				Gpx7	Cttnbp2nl
Nop2				Insrr	Plec
Bzw1				Sh3bgrl	Ets1
Cenpm				Ccdc68	Tmcc3
Bcat2				Serpinb6b	Cd40
Ftl1-ps1				Scara3	Dbn1
Epb41l4a				Ptprb	Agpat4
Atf4				Sct	Itgb1
Eif1a				Kcnq5	Serpinb9
Htra2				Ldb3	Wnt7b
Shmt1				Ano1	Myl12a
Cct4				Crmp1	Myadm
Tk1				Rcn3	Sgce
Senp3				Tgfbr2	Stmn4
Rest				Rbms3	Prr5l
Uba2				Mical2	Afap1l1
Lactb2				Hoxb9	Arpc1b
Zfp961				Dmpk	Plekhb2
Aoah				Sema5a	Gpx8
Spns1				Fam114a1	Tmem43
Trp53				Il10rb	Pxdn
Tubb4b				Jdp2	Gpat3
Fen1				Tmtc3	Ubc
Mov10				Sh2d4a	Wnt7a
Tra2b				Hoxc10	Mvp
Agk				Mn1	Ly6c1
Rbfa				H2-Ab1	Itga6
Nop56				Dubr	Mdk
Gm16286				Col6a1	Rnf128
Wdr77				Galnt18	Rbms1
Dus3l				Olfml3	Amotl1
Agpat2				Wipi1	Capns1
Kif22				Adamts4	Frk
Cct3				Angptl2	Arpc5
Hirip3				Actc1	Bcl2l1
Rpl4				Cemip2	Plscr1
Bcap31				Sh3pxd2b	Mmp23
Stat6				Sox4	Mkrn2os
Polr2e				Scoc	Atxn10
Tiparp				Pstpip1	Pdia3
Utp4				Vegfa	Spsb1
Tpm3				Ctla2a	Rnh1
Mif4gd				Svop	Stx7
Idi1				Sema3c	Ecscr
Nipsnap1				Cdc42bpg	Csnk1e
Tmem39a				Flna	Plod2
Impa2				Henmt1	Fndc3b
Hexb				Dkk3	Ier5
Rrm2				Tcirg1	Rusc2
Slc17a9				Zfp455	F11r
Tbc1d17				Mamdc2	Nek6
Ifrd2				Fhl4	Itgav
Zbtb32				P3h4	Gata6
Pias2				Efnb2	Cystm1
Rbm3				Tspan2	Crim1
Snhg20				Fhdc1	Fhl1
Eef1a1				Pear1	Afap1
Rbbp4				Zeb1	Hspb8
Ift46				A2m	Ctsb
Gnpnat1				Itpripl2	Flnc
Uqcrc1				Pros1	Tmem120a
Snx5				Six2	Tnnt2
Rplp0				Parm1	Dusp5
Got1				Echdc3	Fbxo6
Dna2				Adrb2	Rai1
Naa10				Cpe	Anxa4
Zfp997				Vwa5a	Tspan6
Echdc2				Htra3	Pdlim7
Hdac1				Emilin1	Hspa5
Gart				Spns2	Hyal1
Klf10				Vamp5	Mpzl2
Lrrc2				Cdh11	Ppfibp1
Trip10				Fam234b	Esd
Lasp1				Cdh13	Tceal9
Eef1g				Twist1	Fignl2
Tubb5				Cutal	Clcn5
1700037H04Rik				Dnhd1	Mmp14
Mrpl4				Fam107a	Prmt2
Mrps18b				Hoxc6	Arf4
Mad2l1				Lonrf2	Arap3
Zbtb44				Perm1	Casp6
Pbk				Cpeb2	Bex3
Uhrf1				Tns1	Serinc2
Gm14444				Dlx2	Arpin
Grb7				Eya4	Gpr4
Cenpt				Upk1b	Tmem176a
Nubp2				Amfr	Eva1b
Eif3e				Nr2f2	Myh9
Zfp808				Dnm3	Idh2
Atg101				Podnl1	Akt1
Hspbap1				Nin	Nuak2
Imp4				C1qtnf2	Cstb
Mknk1				Pik3ip1	Rcn1
Gm6871				Mxra8	Fam107b
Samm50				Pdlim4	Sdcbp
Tmem41b				Ctsf	Tmbim1
Cdc45				Tanc2	Shisa5
Set				Vopp1	Cers3
Nipsnap3b				Ikzf2	Egfr
Frrs1				Dll3	Coq10b
U2af2				Ssbp2	Bex1
Arl6ip6				Tnfaip6	Tspan4
Ttc39b				Scarf2	Fez2
Ppan				Ctsw	Vgll4
Rpl7l1				Retreg1	Efemp2
Pno1				Hoxd11	Col7a1
Puf60				P4ha3	Pon2
Bid				Atp1a4	Bag2
Rpa2				Ppp2r2b	Klhl26
Stub1				Zfp174	Niban2
Aldh2				Cstad	Greb1
Idh3a				Antxr2	Limch1
Ruvbl2				Igf2r	Specc1
Tacc3				Wnt2b	Hyal2
Rpl3				Olfm1	Cst3
Rhoa				Adamtsl5	Gata3
Pdia4				Ctnnd2	Casp8
Zfhx2				Arhgap28	Airn
Rpn1				Slco3a1	Eps8l2
Impdh2				S100a4	Syngr2
Stmn3				Micall2	Rhob
Dnajb13				Sytl5	Timp2
Anxa7				Ehf	Fam20c
Idh3g				Cracr2a	Smox
Nde1				Necab1	Sri
Acot7				Pnmal2	Fosl2
Ywhaq				Slc5a8	Calu
Rmnd5b				Col15a1	Hspg2
Tpd52				Clec18a	Cltb
Sf3b4				Megf10	Cttn
Ubb				Sdk2	Ninj1
Cops7a				Pam	Kctd11
Gm20939				Tmem144	Cast
Ccnb2				Dpysl4	Pdlim5
Eif5a				Zfr2	Grina
Fpgs				Robo1	Reep4
Trim28				Col22a1	Zwint
Pmpca				Ccdc9b	Kctd10
Rnf181				Gm3739	Tmem9
Llgl2				Sdc2	Ddah1
Mzt1				Tceal8	Cyb5r3
Tcp1				Frmd4a	Tnfrsf1a
mt-Nd4				Smim1	Asah1
Fam136a				Aox1	Rcn2
Cep55				Nkain3	F2r
Ciapin1				Deup1	Frmpd1
Npm1				Col16a1	Arl6ip5
Qdpr				Npnt	Gng12
Eif4ebp1				Shroom4	Ppp1r18
Rab4b				Ccng2	Rarb
Snx2				Gabre	Pgf
Urah				Sdc3	Gss
Ppif				Slfn2	Myl12b
Ddx39a				A930003A15Rik	Hacd4
Dcakd				Zbtb20	Plgrkt
Ppa1				Pag1	Bin1
Zfp998				Prrx2	Plekhf1
Etv4				Ajap1	Ikbke
Ppp1cb				Fat4	Npc2
Chaf1b				Kazald1	Speg
Spout1				Prokr2	Bcar1
Calm2				Uba7	Slc26a2
Skap2				Colq	Lats2
Dohh				Olr1	Slc38a1
Dctd				Akap13	Ctsz
Cct7				Slc4a2	Ctnna1
Tufm				Inka2	Atp6ap1
Gsta3				Filip1l	Cavin3
Atg13				Tmem98	Tmem9b
Ube2d3				Ldlrad4	Rab11fip5
Hells				Stom	Sema3d
Prmt5				Trafd1	AA986860
Adrb3				Ankrd2	Tmsb10
Zmym1				Acsbg1	Ube2e1
Fkbp4				Ust	Nectin2
Cdk2ap2				Col6a3	Capza2
Usp14				A630001G21Rik	D030018L15Rik
Anapc5				Grb10	Lpcat3
Dnajb6				Cspg4	Prss22
Adrm1				Dhh	Jak2
Phb				Hoxa4	Utrn
Ddx39b				Prrx1	Crybg1
Las1l				2610528A11Rik	Rbms2
Atic				Atp1a2	Tcf7l2
Hsph1				Gm15261	Tor2a
Dusp12				Pik3r3	Calm1
Plpp1				Pfn2	Fam83h
Atp6v0c				Kalrn	Tbrg1
Rnps1				Pknox2	Mbp
Wdr18				Gria3	Apol8
Mcrs1				Antxr1	Adam12
Paics				Agbl3	Meis1
Ecsit				Zmiz1	Vcl
Aars2				Postn	Lhx1os
Tst				Slc39a13	Tlcd2
Jpt2				4833418N02Rik	Tead4
Gtf2h1				D030025P21Rik	Fxyd3
Clns1a				Rtl6	Aprt
Ptma				Ctxn1	Plpp2
Nr1h2				Tmem163	Rhod
Nsun5				Tmc7	9530068E07Rik
Thop1				P3h2	Hdac7
Nosip				Sorcs2	Sh3bgr
Aen				Zfp9	Ap2m1
Gcsh				Zfp30	Surf4
Rrp1b				Sec24d	Edem2
Map4k1				Ctbs	Arhgap23
Rsl24d1				Meis2	Anln
Usp48				Raet1d	Cnn3
Mettl5				Syt12	Degs1
Pa2g4				Stard13	Glmp
Cct8				Zfx	Rab15
Gm10053				Naaa	Cdcp1
Mfsd10				Gpr153	Mad2l2
Mdh2				Adamts5	Gyg
Dnpep				Col4a6	Apobr
Suclg2				Emx2	Txndc12
Hnrnpf				Foxc1	Tradd
Exosc5				Th	Cldnd1
Suz12				Ptx3	Pex2
Ifitm2				Rgs3	Dnajc3
Fbxo22				Hhat	Praf2
Wdr4				Plxnd1	Lrig3
Zfp692				Ttc28	Iffo2
Rpl9-ps6				Mxd4	Tmem59
M6pr				Cd34	Epn3
Rogdi				Rhobtb1	Serpinb6a
Dhodh				Ercc5	St14
Mat2a				Igfbp7	Rell1
Rab11b				Chpf2	Myo1e
Banp				Shroom1	Frmd6
Ruvbl1				Sema3e	Pcbd1
Tvp23b				Loxl1	Tmem70
Gm10269				Atp6v0e2	Hcfc1r1
Fntb				Slc39a6	Sh3pxd2a
Fanci				Rmdn1	Parp3
Cdc37				Kcnmb4	Irf7
Ghitm				Tcf4	Limk2
Polr1c				Ephb6	Hebp2
Kif20b				Ncam1	Actb
Zswim1				Stambp	Htr1d
Sh3gl2				Sh3kbp1	Ptpn13
Siah1b				Dock8	Lypla2
Fignl1				Saxo2	Abhd6
Msh2				Nlrc5	Cobll1
Copz1				Adh7	Chrnb1
Cdk2				Arhgap31	Arid3a
Gadd45gip1				Adgra2	Farp1
Clp1				Enho	Ralb
Zfp281				Kcnn4	Laptm4a
Poglut1				Lrriq3	Gprc5c
Atp5b				Hoxb7	Igf1r
Gm49322				Tulp4	Kirrel
Ptbp1				Manea	Abcg2
Mfsd13a				Epb41l3	Tent5b
Cenpa				Fbxo4	Myd88
Rbm25				Arhgap6	Phlda3
Ipo7				Hs3st3b1	Mall
Bub1b				Kcnh2	Slc12a4
Rnf138					Spaca6
Tsr1					Ift43
Psmb5					Osbpl3
Slc25a3					Erp29
Necap1					Tmed3
Macroh2a1					Tmbim4
Rcc1					Pwwp3b
N4bp3					Cul7
Pim3					Cda
Zc3h3					Fam102b
Zcchc10					Cdipt
Rpl13a					Saraf
Pkm					Myo5b
Uchl5					Furin
Cggbp1					Pdia6
Rnf2					Bnip2
Yars					Wnt4
Cacna1a					Tmed9
Cdk4					Abracl
Sars					Cfl2
Cs					Carhsp1
Tpp1					Septin7
Tarbp2					Tnfaip1
Cct5					Selenos
Hmg20b					H13
Vps26a					Pdgfrb
Pole4					Hk1
Ppp5c					Rock2
Hnrnpa3					Tspan31
Usb1					Plscr3
Prmt7					Mcfd2
Rcor2					S1pr2
Snrpa					P2rx4
Pgc					Mob3a
Nop16					Neu1
Zfp141					Proser2
Vill					Arpc2
Gm49342					Lrrc8c
Eif2b4					Cibar1
Sf3a2					Tgfa
Ldb1					Gale
Pold2					Sbsn
Aamp					Psen1
Cd164					Ptrh1
Tra2a					Efna4
Mrps2					Exoc3l4
Ncoa3					Psap
Scamp3					Elovl7
Gdi2					Mfap3l
Psmd7					Tpst2
Trnt1					Hsp90b1
Coro1c					St3gal1
Sike1					Mapkapk2
Wdr73					Gdi1
Fancm					Ppp3ca
Itpa					B4galt4
Armc10					Cers2
Mcm5					Akr1a1
Dnajc6					Actr3
Nip7					Dysf
Tmem97					Shisa4
Gmppb					Rhou
Smu1					Sfxn3
Msh6					Rnf13
Ezr					Vmp1
Trappc13					B4galt1
Acads					Clic4
Nfkbib					Flot1
Osbpl9					Rab18
Spr					Acadvl
Mpdu1					Mafk
Tle5					Arpc4
Rpsa					Pdgfb
Sugt1					Chst14
Dnajc7					Mtap
Slc25a39					Inf2
Nfyc					Ppp1r2
Mettl17					Fam177a2
Qars					Tm9sf1
Mybbp1a					Chst12
Xpo1					Arf1
Nme2					Sypl
Babam2					Slc35g2
Nop53					Smad3
Gtf2e2					Atp6v1e1
Daxx					Cnih1
Kif5b					Hspa13
Rbm7					Samd12
Nob1					Stx12
Rab1a					Plekho1
Ntmt1					Tcta
Uba3					Selenon
Elp3					Ciao2a
Fxr1					Ppib
Ubald2					Dynlt3
Cyc1					Manbal
Naa25					Itm2c
Ilf2					Atxn7l3b
Cebpzos					C1galt1c1
Gtf3a					Tm2d1
Mrpl1					Rab11a
Rad1					Slc25a10
Cep43					Slc46a1
Rpf1					Lrrc41
Rnaseh1					Zswim8
Prps1l3					Actr1a
Aimp2					Cers6
Ahcy					Mprip
Ddx56					Eci2
Rsrp1					Chmp5
Dnaja2					Ube2h
Atg4d					Xpnpep1
Emd					Rnf14
Cep85					Lsr
Mrpl36					Atp6v0b
Gm14325					Ldlr
Eif2s3x					Myo18a
Acadm					Rap2c
Dhx40					Blcap
Rpe					Necap2
Psmd14					Mgat1
Phyh					Ehd2
Hs6st1					Adam10
Dolpp1					Rin3
Pecr					Ets2
Tcea1					Cdc42ep1
Tmed1					Fam216a
Dmac2					Tmx1
Eif6					Yipf2
Eif1					Mpzl1
Eif2a					Serinc1
Mettl16					Capzb
Eif4a3					Plod3
Ppil2					Plcd1
Zfp207					Kdelr1
Sirt1					Mrps6
Abcf2					Nedd9
Gmps					Plxnb2
2310011J03Rik					Atxn1
Ess2					Vasp
Nono					Rab13
Sigirr					Irf2
Gabbr1					Tmed10
Aifm1					Tspan14
Kat7					Traf3ip2
Pagr1a					Cybc1
Wbp2					2310030G06Rik
Srsf7					Pacsin2
Smg9					Sh3d21
Prdx3					Acsl3
Cpsf3					Coro1b
Alas1					Ndfip2
Pak4					Tmem33
Slc25a13					Arap2
Ints11					Lmbrd1
Slbp					Tedc2
Wsb2					Bsg
Psmc6					Rin1
Pcyt2					Capza1
Nprl2					Prkag1
Zfp7					Ak3
Ptcd3					Smurf1
Cops2					Ergic1
Slc38a7					Lpgat1
Lbr					Cyp51
Pum3					P4hb
Umps					Gipc1
Urm1					Nox4
Prune1					Ergic2
Dnajb1					Flvcr2
Trim23					Ggta1
Snx3					Tshz1
L3mbtl2					Lyn
Gcat					Ssr3
Rnf34					Osbpl5
Haus3					Pnpla2
2410002F23Rik					Cdk14
Galk1					Arhgap1
Phb2					Ulbp1
Aip					Mtpn
Atp5a1					Trappc3
Otub1					Gnai2
Aspscr1					Akap5
Chordc1					Samd4
Spsb3					Reep3
Timm23					Cacfd1
Rad9a					Selenom
Rabggta					Endod1
Pygb					Cyb561d2
Orc5					Slc35a1
Ppat					Otud7b
Eif2s1					Ripor1
Acaa1a					Cgrrf1
Ncoa4					Dlgap4
Ak2					Selenof
Eif5					Arhgef17
Uqcrc2					Ppp1r13l
Dcaf11					Met
Ubl7					Haghl
Golga7					Ero1a
Hook2					Sh3bp1
Tecr					Ip6k2
Fastkd2					Adam9
Mrpl45					Vasn
Tmx2					S100a13
Pld3					Top2b
Lypla1					4921524J17Rik
Elovl6					Brip1os
Mgme1					Nucb1
Itpr3					Wwtr1
Gm6563					Amn1
Cdca5					Nav3
Sp2					Napa
Zfp148					Dhrs1
Rbm18					Plekha2
Nup43					Septin9
Gapdh					Lzic
Tbl3					Myl6
Hspbp1					Eif2ak2
Psmd12					Wnk1
Snx6					Bcl9l
Ccdc115					Vsir
Zfp639					Lhfpl2
Llph					Zfp422
Fam72a					Flot2
Trmt1					Tmem106b
Trmt10c					Zc3h7a
Nudt16l1					Gnai3
Ap5z1					Tmem159
Pnpt1					Snx1
Rsl1d1					Tet3
Rabif					Cracr2b
Sars2					Fmnl2
Cdc23					Stx5a
Taf15					Snrnp35
Fam241b					Gstz1
Smpd2					Dnajc10
Rrp7a					Slc50a1
Wdr74					Ccl25
Trim25					Por
Prdx2					Tmem63b
Mcm7					Cers5
Eef1e1					Tjp1
Sec61a2					Morn4
Fbxl5					Dld
Slc25a19					Ginm1
Pym1					Ccdc122
Gm4353					Mtmr11
Oxa1l					Prkcd
Dars					Suox
Eef2kmt					Sumf2
Smyd5					Gskip
Uck1					Sdf2
Psmc4					Chid1
Otud6b					Lrrc32
Rpn2					Tmod3
Tada3					Dzip1l
Rbm19					Yaf2
Tmem109					Cap1
Ppil1					Pdcd6ip
Thoc6					B3galnt1
Noc4l					Gng10
Psmd11					Calr
Ncaph					Serhl
Dimt1					Sh3glb1
Ctps					Mtch1
Tex10					Aph1a
Eif3c					Mmgt2
Cops8					Npdc1
Ccs					Fermt2
Sgta					Glrx3
Txn2					Prkar1a
Smg5					Mkln1
Ubxn8					Lrp10
Rabggtb					Clcn4
Rad23a					Ptpn21
Ccnb1ip1					Mapre1
Dpp3					Irs2
Cul2					Tnni2
Eif3m					Pdcl3
1110059E24Rik					Gnb2
Ran					Slc35e4
Cndp2					Smad2
Katnbl1					Map3k20
Aaas					Elf4
Cdk5rap3					Dlg5
Tinf2					Fbxo36
Asb8					Cited2
Nub1					Cdc42se1
Igf2bp2					Selenok
Tsfm					Oaz2
Emc2					Tgoln1
Orc4					Spryd3
					Hsd17b12
					Elmo2
					Cnot7
					Naa80
					Ltbr
					Rbfox2
					Prkar1b
					Inava
					Nans
					Ncstn
					Nrbp1
					Ryk
					Sulf2
					Mpc2
					Pctp
					Cpd
					Cuedc1
					Cyfip1
					Slc39a1
					Golm1
					Alg5
					Fam20b
					Flii
					Sptbn1
					Galnt7
					Snx4
					Gab2
					Tnfrsf23
					Thap7
					Mpzl3
					Atg4b
					Ube2w
					Ilvbl
					Zfand3
					Iqgap1
					Rpusd1
					Rab14
					Gns
					Afdn
