# Supplementary material for: Epiblast-like stem cells established by Wnt/β-catenin signaling manifest distinct features of formative pluripotency and germline competence
Source: Cell Rep. Author manuscript; Available in PMC 2023 Mar 20. (PMC10026833; doi:10.1016/j.celrep.2023.112021)
Supplement: 5 [file NIHMS1870546-supplement-5.xls]

## Sheet: 1
Tables S4. Consecutively up- and down- regulated genes in FTW, EpiLSC and FS order. Related to Figure 4E and Figure S4D.
Consecutively down-regualted genes (FTW > EpiLSC > FS)											Consecutively up-regualted genes (FTW < EpiLSC < FS)
Gene	Pct.FTW	Pct.EpiLSC	Pct.FS	FTW_vs_EpiLSC_PValue	FTW_vs_EpiLSC_Log2FC	FTW_vs_EpiLSC_adjustedPValue	EpiLSC_vs_FS_PValue	EpiLSC_vs_FS_Log2FC	EpiLSC_vs_FS_adjustedPValue		Gene	Pct.FTW	Pct.EpiLSC	Pct.FS	FTW_vs_EpiLSC_PValue	FTW_vs_EpiLSC_Log2FC	FTW_vs_EpiLSC_adjustedPValue	EpiLSC_vs_FS_PValue	EpiLSC_vs_FS_Log2FC	EpiLSC_vs_FS_adjustedPValue		Pct. means percentage of cells expressing the gene
Zfp42	0.996	0.708	0	0	2.35113	0	1.69255e-120	0.690037	3.82974e-116		D10Wsu102e	0	0.884	1	2.77836e-227	0.672101	6.28659e-223	3.14854e-44	0.530328	7.1242e-40
Bst2	0.996	0.938	0.982	2.81647e-202	1.63665	6.37282e-198	3.3089e-28	0.488638	7.48704e-24		Prdx6	0.962	1	1	1.50266e-193	1.41082	3.40007e-189	2.4704e-18	0.490449	5.58977e-14
Ifitm3	0.992	0.879	0.607	4.51067e-199	1.78057	1.02063e-194	8.51665e-75	1.21791	1.92706e-70		Tubb5	1	1	1	1.50319e-193	0.905132	3.40126e-189	2.57257e-178	0.978978	5.82096e-174
Tfcp2l1	0.984	0.485	0.062	9.46714e-190	1.5452	2.14213e-185	1.07364e-48	0.577029	2.42932e-44		Actg1	0.986	1	1	3.21981e-152	1.64493	7.28546e-148	7.09001e-17	0.492412	1.60426e-12
Spp1	0.982	0.616	0.482	1.91337e-153	1.84393	4.32938e-149	2.14692e-26	1.07254	4.85783e-22		Mdh2	0.946	1	1	1.39861e-149	0.930709	3.16463e-145	2.81521e-27	0.421512	6.36997e-23
Rps12-ps3	0.956	0.765	0.914	5.1537e-149	0.88931	1.16613e-144	7.84575e-133	0.512887	1.77526e-128		Cdk4	0.984	1	1	1.54162e-123	0.762644	3.48822e-119	3.56562e-107	0.892609	8.06794e-103
Atp5j	1	1	1	4.3542e-147	0.83976	9.85224e-143	3.90639e-149	1.07765	8.83898e-145		Eno1	1	1	1	7.31004e-122	0.81159	1.65404e-117	4.57272e-72	0.59803	1.03467e-67
Esrrb	0.976	0.436	0.044	4.37064e-147	1.18538	9.88944e-143	1.18129e-46	0.525349	2.67291e-42		Grb10	0.164	0.845	1	1.43194e-121	0.808475	3.24004e-117	4.37164e-86	1.03223	9.8917e-82
Uqcrb	0.998	0.979	1	7.26319e-140	0.870695	1.64344e-135	4.71255e-85	0.619161	1.06631e-80		Tuba1a	0.962	0.996	1	1.83799e-119	1.30164	4.15882e-115	3.3269e-112	1.33743	7.52779e-108
Ifitm2	0.998	0.994	1	2.48818e-130	0.956378	5.62999e-126	1.22261e-122	1.18103	2.7664e-118		Mpp5	0	0.555	0.911	5.56458e-111	0.296902	1.2591e-106	1.63819e-32	0.286913	3.70672e-28
Ndufb4	0.978	0.941	0.997	8.70131e-129	0.817996	1.96885e-124	4.81847e-70	0.403651	1.09028e-65		Car4	0.008	0.566	0.953	7.46779e-105	0.838667	1.68974e-100	2.98679e-47	1.07409	6.75822e-43
Klf4	0.924	0.392	0.041	2.13834e-127	1.49884	4.83843e-123	3.15857e-39	0.483681	7.1469e-35		Pim2	0.28	0.811	1	1.08642e-98	1.80526	2.45824e-94	3.29979e-100	2.2374	7.46643e-96
Hsp90aa1	1	1	1	3.05298e-123	0.667848	6.90797e-119	5.6696e-115	0.974425	1.28286e-110		Eif2s3y	0	0.506	0.959	1.69918e-98	0.456925	3.84473e-94	7.02546e-52	0.427436	1.58965e-47
Rpl10-ps3	0.994	0.981	0.997	1.37448e-115	0.842911	3.11004e-111	3.32591e-171	0.96356	7.52553e-167		Tpm1	0.636	0.962	1	2.88691e-96	1.98777	6.53221e-92	9.22281e-18	0.656744	2.08685e-13
Atp5j2	1	1	1	2.747e-107	0.734692	6.21563e-103	2.1598e-143	1.02973	4.88697e-139		Eif4h	0.954	0.998	1	2.70924e-92	0.670904	6.13021e-88	2.48955e-41	0.524823	5.63311e-37
Ftl1-ps1	0.994	0.987	1	6.85066e-97	0.795641	1.5501e-92	4.18585e-154	1.10826	9.47132e-150		Pcbp4	0.384	0.894	1	9.91698e-91	0.637029	2.24392e-86	3.05362e-222	1.64718	6.90943e-218
Dppa5a	1	0.994	0.104	2.3681e-94	1.19232	5.35831e-90	3.80138e-227	5.0999	8.60138e-223		Pitx2	0.008	0.504	0.793	2.76052e-89	0.710617	6.24622e-85	5.90093e-18	0.39585	1.3352e-13
Triml2	0.89	0.521	0	2.51843e-94	0.849969	5.69846e-90	5.32553e-78	0.367422	1.20501e-73		Isyna1	0.764	0.975	1	3.17573e-87	0.76721	7.18572e-83	4.43882e-61	0.810687	1.00437e-56
Sox2	0.972	0.574	0.71	1.37528e-92	0.927624	3.11184e-88	2.30484e-79	0.71157	5.21517e-75		Pdlim7	0.4	0.875	1	1.47709e-83	0.802877	3.34221e-79	4.05906e-36	0.708605	9.18445e-32
Tsc22d1	1	0.989	0.988	8.6918e-89	0.896812	1.96669e-84	7.13465e-65	1.07959	1.61436e-60		Cct7	0.998	1	1	3.36958e-79	0.52088	7.62434e-75	5.46056e-83	0.623939	1.23556e-78
Ndufa7	1	0.998	1	1.03835e-88	0.635798	2.34948e-84	5.36187e-79	0.738608	1.21323e-74		Tubb6	0.644	0.947	1	6.1375e-79	1.29323	1.38873e-74	2.12722e-19	0.448936	4.81326e-15
Gstp2	0.898	0.636	0.139	2.09399e-88	1.15858	4.73807e-84	3.48533e-61	0.733401	7.88625e-57		Eef1a1	1	1	1	1.04429e-78	0.464313	2.36292e-74	1.77499e-56	0.455369	4.01626e-52
Morc1	0.93	0.483	0.006	6.8299e-88	0.89868	1.5454e-83	2.24654e-66	0.627755	5.08325e-62		Pkm	1	1	1	5.06787e-78	0.438631	1.14671e-73	6.48538e-227	1.31526	1.46745e-222
Rpl22l1	0.996	0.985	1	5.5084e-86	0.792103	1.24639e-81	8.29772e-77	0.881838	1.87753e-72		Dcakd	0.8	0.977	1	6.90293e-77	0.649497	1.56193e-72	2.23431e-91	0.900725	5.05556e-87
Nupr1	0.878	0.475	0.192	7.49512e-86	1.04883	1.69592e-81	6.8556e-28	0.611594	1.55122e-23		Ppp5c	0.76	0.977	0.997	8.05114e-77	0.661044	1.82173e-72	6.41949e-27	0.491149	1.45254e-22
Elob	1	1	1	1.8278e-83	0.58141	4.13576e-79	7.31128e-147	1.07956	1.65432e-142		Hmga1b	0.904	0.989	1	3.35052e-75	0.664714	7.58122e-71	9.58644e-43	0.472316	2.16912e-38
Ooep	0.926	0.555	0.006	1.55677e-82	1.21476	3.52251e-78	5.20909e-80	0.646852	1.17866e-75		Klhdc3	0.624	0.947	1	4.17153e-75	0.573743	9.43893e-71	2.35423e-56	0.678897	5.32692e-52
Chchd10	0.986	0.945	1	5.11384e-82	0.93868	1.15711e-77	6.78691e-27	0.556648	1.53567e-22		Myl9	0.014	0.453	0.923	2.81041e-73	0.585356	6.35912e-69	1.16087e-52	0.273681	2.6267e-48
Septin1	0.882	0.402	0.577	6.68679e-81	0.995369	1.51302e-76	6.71625e-40	0.517794	1.51969e-35		Arf1	0.968	0.998	1	1.45426e-71	0.641955	3.29054e-67	1.17318e-70	0.799968	2.65455e-66
Cox6c	0.998	1	1	2.36132e-80	0.531172	5.34296e-76	8.91115e-194	1.15377	2.01633e-189		Zyx	0.262	0.759	0.994	3.47587e-71	0.744644	7.86484e-67	4.76626e-34	0.5031	1.07846e-29
Upp1	0.984	0.733	0.74	3.80703e-80	1.00847	8.61417e-76	8.31755e-27	0.744412	1.88201e-22		Prdx2	0.99	0.998	1	7.56734e-71	0.609789	1.71226e-66	3.10617e-66	0.655772	7.02832e-62
Tbx3	0.854	0.343	0.015	1.83298e-79	0.76906	4.14749e-75	2.97616e-39	0.375774	6.73416e-35		Ptpa	0.602	0.924	0.991	3.5929e-70	0.534505	8.12966e-66	3.79892e-23	0.404966	8.59582e-19
Cd9	0.998	0.907	0.917	7.07813e-76	0.770885	1.60157e-71	3.02638e-60	1.16723	6.8478e-56		Ppp1ca	0.992	1	1	1.36668e-69	0.513593	3.09239e-65	1.6248e-30	0.42079	3.67644e-26
Kat6b	0.892	0.593	0.538	3.10695e-75	0.686765	7.03011e-71	6.46431e-29	0.294277	1.46268e-24		Serpine2	0.106	0.606	0.973	3.42716e-67	0.623294	7.75464e-63	9.69617e-41	0.33738	2.19395e-36
Mtf2	0.99	0.941	1	4.51528e-75	0.768975	1.02167e-70	2.35149e-15	0.265064	5.32073e-11		Ddost	0.848	0.985	1	4.30552e-67	0.601226	9.7421e-63	1.99109e-112	0.976042	4.50523e-108
Atp5l	0.994	0.991	1	5.92667e-73	0.590042	1.34103e-68	1.47936e-226	1.23213	3.34736e-222		Tcp1	0.994	1	1	2.97979e-66	0.520998	6.74238e-62	7.69289e-40	0.461591	1.74067e-35
Mrpl35	0.99	0.981	0.994	5.29269e-71	0.613656	1.19758e-66	2.62534e-61	0.548896	5.94036e-57		Mlf2	0.906	0.991	1	1.50634e-65	0.582697	3.4084e-61	1.80008e-85	0.667886	4.07303e-81
Ndufa6	0.994	0.992	1	1.33328e-70	0.532142	3.01681e-66	6.97341e-24	0.339482	1.57787e-19		Tpm4	0.586	0.926	0.997	1.87933e-65	0.982721	4.25236e-61	2.00189e-67	0.920069	4.52967e-63
mt-Atp8	0.788	0.566	0	2.48914e-70	0.539509	5.63217e-66	3.74341e-87	0.269863	8.47022e-83		Sigmar1	0.684	0.966	1	1.98469e-65	0.620092	4.49075e-61	2.73535e-76	0.937999	6.18927e-72
Ddx58	0.84	0.568	0.157	5.57751e-70	0.72102	1.26202e-65	1.34872e-42	0.356174	3.05174e-38		Rrp7a	0.69	0.955	0.994	9.77985e-65	0.532229	2.21289e-60	2.15995e-25	0.485655	4.88731e-21
Pdcd5	0.996	1	1	1.48076e-69	0.597387	3.35052e-65	7.93975e-180	1.22921	1.79653e-175		Pdia3	0.972	0.996	1	7.81693e-63	0.894703	1.76874e-58	8.03166e-28	0.485838	1.81732e-23
mt-Nd6	0.938	0.922	0	1.85276e-69	0.598749	4.19224e-65	6.81789e-197	0.862646	1.54268e-192		Pea15a	0.242	0.723	0.994	3.17469e-62	0.708117	7.18337e-58	1.94548e-46	0.59335	4.40203e-42
Malat1	0.994	1	1	2.93197e-69	1.16054	6.63417e-65	1.81879e-52	1.33336	4.11537e-48		Arl4c	0.09	0.547	0.982	3.44697e-62	0.506355	7.79946e-58	9.3446e-54	0.311234	2.1144e-49
Mt2	1	0.975	0.503	6.62257e-68	0.919026	1.49849e-63	6.32829e-208	3.44466	1.4319e-203		Soat1	0.258	0.754	0.997	9.30513e-62	0.400512	2.10547e-57	4.45323e-104	1.35768	1.00763e-99
Mymx	0.824	0.335	0	7.42141e-67	0.727601	1.67924e-62	8.15311e-46	0.395058	1.8448e-41		Cnn2	0.366	0.803	0.991	4.18736e-61	1.18124	9.47473e-57	2.98819e-21	0.446939	6.76138e-17
Jade1	1	0.928	0.858	9.3969e-67	0.667573	2.12624e-62	9.95963e-95	0.986495	2.25356e-90		Dnmt3b	0.74	0.92	1	1.17815e-60	1.13924	2.6658e-56	9.14815e-87	1.83409	2.06995e-82
Cyct	0.786	0.426	0.012	3.2488e-66	0.82255	7.35105e-62	1.40113e-53	0.38195	3.17034e-49		H13	0.414	0.845	0.997	3.12005e-59	0.496103	7.05974e-55	3.43884e-36	0.494899	7.78106e-32
Nufip2	0.924	0.854	0.781	1.81752e-64	0.536099	4.11249e-60	2.67673e-58	0.443201	6.05664e-54		Rab1b	0.56	0.9	0.997	1.98048e-58	0.463326	4.48123e-54	7.69623e-58	0.603138	1.74143e-53
Urah	0.808	0.511	0.05	2.03651e-64	0.656077	4.60801e-60	7.0266e-57	0.317703	1.58991e-52		Eef2	1	1	1	2.10818e-58	0.35629	4.77018e-54	1.44782e-90	0.787446	3.27597e-86
Gm21411	0.884	0.631	0.42	1.21515e-63	0.598309	2.74952e-59	1.96981e-85	0.466936	4.45709e-81		Lefty1	0.262	0.703	0.953	5.25277e-56	1.77188	1.18854e-51	2.09574e-21	1.40596	4.74204e-17
Rnf17	0.934	0.78	0.08	2.00946e-63	0.652605	4.5468e-59	1.81712e-116	0.79057	4.1116e-112		Actr1b	0.564	0.886	1	5.91468e-55	0.467907	1.33832e-50	4.04142e-57	0.649007	9.14452e-53
Trim25	0.902	0.812	0.041	9.96578e-63	0.577992	2.25496e-58	2.06812e-132	0.651558	4.67954e-128		Dbnl	0.526	0.894	0.988	9.51717e-55	0.41674	2.15345e-50	3.49837e-34	0.517779	7.91576e-30
Ndufb8	0.994	1	1	1.59106e-62	0.495913	3.6001e-58	2.77526e-51	0.518396	6.27959e-47		Rcbtb2	0.182	0.655	0.997	1.8581e-54	0.291396	4.20432e-50	3.61495e-88	0.862336	8.17955e-84
Mrpl42	1	1	1	9.14222e-62	0.553017	2.06861e-57	1.25261e-68	0.699518	2.83428e-64		Pphln1	0.432	0.852	0.985	1.41982e-53	0.480509	3.21263e-49	1.42642e-19	0.344084	3.22756e-15
Ifitm1	0.958	0.746	0.275	2.02838e-61	0.881701	4.58961e-57	3.86983e-63	1.15747	8.75627e-59		Vcp	0.97	1	1	3.69527e-53	0.479118	8.36129e-49	9.83913e-36	0.508342	2.2263e-31
Ndufa4	1	1	1	5.14499e-60	0.494897	1.16416e-55	7.02752e-148	1.27092	1.59012e-143		Slc35a4	0.4	0.816	0.994	4.50767e-53	0.421909	1.01995e-48	6.42195e-30	0.411299	1.4531e-25
Rbis	0.996	0.998	1	7.44244e-59	0.554926	1.684e-54	1.74333e-127	0.846193	3.94462e-123		Itm2c	0.402	0.824	1	6.8739e-53	0.478427	1.55536e-48	1.26668e-36	0.470297	2.86612e-32
Esf1	0.966	0.964	0.985	4.40626e-58	0.531992	9.97005e-54	1.43817e-61	0.504344	3.25415e-57		Gpi1	0.994	0.998	1	8.56416e-53	0.45038	1.93781e-48	5.32897e-154	1.47049	1.20579e-149
Mybl2	0.986	0.86	0.964	1.21962e-57	0.613014	2.75963e-53	4.90576e-23	0.410108	1.11003e-18		Fabp5	0.572	0.905	1	1.31776e-52	0.711484	2.98169e-48	2.34802e-73	0.861987	5.31286e-69
Cox6b1	0.998	1	1	1.09452e-56	0.446427	2.47657e-52	4.92138e-61	0.562569	1.11356e-56		Yipf3	0.404	0.82	0.988	2.35054e-52	0.424985	5.31858e-48	4.42904e-23	0.3312	1.00216e-18
Hmces	0.958	0.869	0.938	1.81327e-56	0.792659	4.10289e-52	1.85164e-40	0.682394	4.1897e-36		Wdr6	0.314	0.767	0.947	4.20726e-52	0.362965	9.51978e-48	5.60772e-23	0.427925	1.26886e-18
Nr0b1	0.802	0.347	0.065	2.52889e-56	0.693324	5.72211e-52	8.82311e-28	0.461092	1.9964e-23		Kif1a	0.028	0.39	0.994	1.25027e-51	0.341867	2.82898e-47	1.25092e-104	0.988944	2.83046e-100
Tmsb10	1	1	1	5.58513e-56	0.542623	1.26375e-51	8.94829e-31	0.533798	2.02473e-26		Cers2	0.328	0.761	1	1.36824e-50	0.426069	3.09591e-46	6.63165e-84	0.862942	1.50054e-79
Nfu1	0.974	0.979	0.985	1.13649e-55	0.529319	2.57154e-51	1.62724e-59	0.575973	3.68196e-55		Surf4	0.67	0.922	1	1.80534e-50	0.598816	4.08494e-46	6.58448e-92	0.960599	1.48987e-87
Zfp57	0.968	0.748	0.953	2.54142e-55	0.686431	5.75047e-51	8.34712e-54	0.687505	1.8887e-49		Lsr	0.416	0.816	0.997	2.68556e-50	0.436832	6.07661e-46	4.19243e-38	0.41263	9.4862e-34
Fbxo15	0.826	0.403	0.133	7.08942e-55	0.655782	1.60412e-50	2.35948e-27	0.385485	5.3388e-23		Stub1	0.564	0.875	1	3.48803e-50	0.483815	7.89238e-46	1.83794e-61	0.51833	4.1587e-57
Jam2	0.798	0.326	0.219	1.94547e-54	0.630589	4.40202e-50	5.13403e-21	0.542127	1.16168e-16		Pxdn	0.082	0.485	0.944	3.6323e-50	0.358927	8.21881e-46	7.26666e-51	0.250512	1.64423e-46
Trh	0.902	0.606	0.231	3.85184e-54	0.942693	8.71555e-50	9.34181e-40	1.22975	2.11377e-35		Gstm5	0.158	0.602	0.891	8.81948e-50	0.312697	1.99558e-45	1.59889e-21	0.259493	3.61781e-17
1700013H16Rik	0.566	0.167	0.225	2.74988e-52	1.28663	6.22215e-48	1.87078e-17	0.519836	4.23302e-13		Ociad1	0.816	0.983	1	1.80253e-49	0.479915	4.07857e-45	1.13971e-49	0.511846	2.57883e-45
Fn1	0.982	0.892	0.645	3.57702e-52	0.562164	8.09373e-48	1.14317e-67	1.30596	2.58665e-63		Fgf5	0.018	0.343	0.914	6.58552e-49	0.444518	1.49011e-44	2.25879e-69	0.907546	5.11096e-65
Cebpzos	0.95	0.92	0.923	3.91306e-52	0.529254	8.85409e-48	6.69174e-133	0.798475	1.51414e-128		Prmt5	0.896	0.979	1	2.36131e-48	0.53365	5.34293e-44	4.94286e-08	0.310159	0.00111842
Atp5g3	1	0.998	1	8.61322e-52	0.460333	1.94891e-47	1.24746e-150	1.18109	2.82263e-146		Hes6	0.208	0.64	0.985	5.93175e-48	0.394897	1.34218e-43	2.22133e-60	0.910302	5.02621e-56
Ndufc1	0.974	0.985	0.997	1.48832e-51	0.476928	3.36763e-47	5.3266e-33	0.410598	1.20525e-28		Foxh1	0.312	0.725	0.994	8.68414e-48	0.371448	1.96496e-43	6.83731e-125	1.08561	1.54708e-120
Serf2	0.98	0.964	1	1.88755e-50	0.54096	4.27095e-46	2.00405e-09	0.318376	4.53456e-05		Ccng1	0.658	0.934	1	1.75361e-47	0.698254	3.96789e-43	5.08026e-17	0.462064	1.14951e-12
Triml1	0.776	0.451	0	6.12756e-50	0.488754	1.38648e-45	5.68648e-65	0.289031	1.28668e-60		Puf60	0.928	0.991	0.997	3.12368e-47	0.479955	7.06795e-43	1.4453e-14	0.320959	3.27027e-10
Rpl39	1	1	1	9.62207e-50	0.529627	2.17718e-45	6.90922e-215	1.48077	1.56335e-210		Ndfip1	0.562	0.881	1	4.18251e-47	0.449286	9.46377e-43	7.70166e-73	0.688576	1.74266e-68
Cox5a	0.986	0.996	1	3.39914e-49	0.437965	7.69123e-45	2.01478e-17	0.277599	4.55884e-13		Cdc20	0.892	0.987	1	1.06791e-46	0.654159	2.41637e-42	1.07088e-20	0.987423	2.42308e-16
Anp32a	0.996	0.992	1	4.52744e-49	0.516353	1.02442e-44	8.06795e-137	1.33068	1.82554e-132		Bscl2	0.35	0.775	0.941	2.93246e-46	0.378845	6.63528e-42	7.6766e-20	0.423065	1.73698e-15
Rps28	1	1	1	6.31341e-49	0.466967	1.42854e-44	1.67739e-135	1.42079	3.79543e-131		Trip6	0.374	0.777	0.985	3.5319e-46	0.379458	7.99162e-42	7.85022e-38	0.559489	1.77627e-33
Dpy30	0.998	0.998	1	9.73515e-49	0.482954	2.20277e-44	1.06695e-81	0.859354	2.41418e-77		Psap	0.64	0.924	1	1.05499e-45	0.469669	2.38713e-41	7.50297e-23	0.45881	1.6977e-18
Hspb1	0.994	0.936	0.855	1.4298e-47	0.696408	3.23521e-43	9.8595e-87	1.70088	2.23091e-82		Miip	0.4	0.794	0.944	1.1363e-45	0.413574	2.5711e-41	8.78057e-10	0.290551	1.98678e-05
Tomm7	0.996	1	1	8.88277e-47	0.430429	2.00991e-42	2.13135e-170	1.28222	4.82261e-166		Nes	0.078	0.455	0.973	1.8699e-45	0.38826	4.23101e-41	1.70157e-69	0.656578	3.85015e-65
Txn1	0.998	1	1	1.88959e-46	0.340686	4.27558e-42	2.22003e-249	1.42721	5.02326e-245		Impdh1	0.286	0.695	0.885	4.08624e-45	0.333999	9.24594e-41	5.15279e-12	0.253006	1.16592e-07
Tcl1	0.67	0.244	0	3.21429e-46	0.535938	7.27297e-42	2.33926e-32	0.275474	5.29305e-28		Phlda3	0.268	0.689	0.979	5.9497e-45	0.383714	1.34624e-40	8.3301e-44	0.797185	1.88485e-39
Atp5e	0.974	0.989	1	5.7857e-46	0.416203	1.30913e-41	1.28161e-19	0.310732	2.8999e-15		Sec61a1	0.81	0.973	0.997	4.01246e-44	0.475224	9.079e-40	2.22582e-20	0.403837	5.03637e-16
Tdh	0.996	0.828	0.178	1.3024e-45	0.468147	2.94694e-41	5.05143e-111	2.46702	1.14299e-106		Ptk7	0.378	0.778	0.994	1.33054e-43	0.367903	3.01062e-39	3.41116e-66	0.800326	7.71843e-62
Zfp978	0.932	0.739	0.275	1.86533e-45	0.63612	4.22069e-41	1.05005e-95	1.00341	2.37595e-91		Pdia6	0.98	0.992	1	1.50567e-43	0.554529	3.40688e-39	1.71996e-24	0.487551	3.89175e-20
Ndufv2	1	1	1	1.88155e-45	0.411652	4.25738e-41	1.98326e-31	0.38896	4.48752e-27		Limd2	0.412	0.754	1	1.71599e-43	0.503946	3.88278e-39	1.83864e-131	1.27365	4.1603e-127
Rbx1	0.998	1	1	2.17036e-45	0.407711	4.91087e-41	4.74649e-44	0.470617	1.07399e-39		Fkbp4	1	1	1	3.99109e-43	0.455937	9.03064e-39	1.30978e-87	0.78417	2.96365e-83
Uchl3	0.988	0.998	0.994	6.17316e-45	0.466748	1.3968e-40	4.14687e-45	0.541188	9.38313e-41		Ddx39b	0.99	0.996	1	1.10449e-42	0.435738	2.49912e-38	1.09618e-12	0.403084	2.48032e-08
Eed	0.98	0.941	0.994	2.27134e-44	0.531931	5.13937e-40	2.91719e-28	0.447801	6.60072e-24		Car2	0.29	0.684	0.994	1.62365e-42	0.79656	3.67384e-38	4.45307e-44	0.854432	1.0076e-39
Atp5k	0.972	0.97	1	6.46577e-44	0.472371	1.46301e-39	1.08756e-101	0.833842	2.46081e-97		Prpsap1	0.814	0.975	1	4.26877e-42	0.47124	9.65895e-38	2.10067e-14	0.362957	4.75319e-10
Sec61g	0.998	1	1	3.99421e-43	0.43046	9.03771e-39	4.35652e-189	1.16232	9.8575e-185		Jpt1	0.95	0.996	1	4.6141e-42	0.507342	1.04403e-37	1.12386e-14	0.448834	2.54297e-10
Lsm7	0.992	0.996	1	2.95764e-42	0.446551	6.69226e-38	3.11702e-135	1.22308	7.05288e-131		Pmpca	0.788	0.953	0.997	2.11145e-41	0.467298	4.77757e-37	8.02227e-18	0.402745	1.8152e-13
Rpl38	1	1	1	3.25843e-42	0.404628	7.37285e-38	8.92628e-217	2.03589	2.01975e-212		Usf1	0.594	0.905	0.991	2.35543e-41	0.399864	5.32963e-37	1.56377e-17	0.325512	3.53834e-13
1810037I17Rik	0.994	1	0.994	4.38113e-42	0.508962	9.91318e-38	4.27907e-127	1.17972	9.68226e-123		Ppp2r1b	0.66	0.939	0.982	4.63833e-41	0.349827	1.04952e-36	1.80319e-15	0.35952	4.08007e-11
Ndufa3	0.93	0.953	0.997	4.83573e-42	0.375852	1.09418e-37	5.62871e-72	0.524841	1.27361e-67		Abhd4	0.334	0.741	0.979	4.85459e-41	0.38252	1.09845e-36	9.0959e-30	0.46363	2.05813e-25
Gm2000	0.878	0.909	1	2.83256e-41	0.317088	6.40923e-37	2.35811e-123	0.488299	5.3357e-119		Vrtn	0.068	0.409	0.879	5.00274e-41	0.281256	1.13197e-36	2.52023e-46	0.450874	5.70252e-42
Sarnp	0.998	0.992	1	4.29156e-41	0.430967	9.71051e-37	1.06115e-81	0.664832	2.40106e-77		Nt5dc2	0.606	0.894	1	8.03454e-41	0.518202	1.81797e-36	1.22338e-150	1.56334	2.76813e-146
Rpl17	1	1	1	1.46167e-40	0.275696	3.30732e-36	4.97666e-185	1.02561	1.12607e-180		Plk1	0.718	0.913	0.997	1.62495e-40	0.581935	3.67678e-36	3.79188e-19	0.768307	8.57989e-15
Cox8a	1	1	1	3.44668e-40	0.355123	7.79881e-36	5.85797e-51	0.611563	1.32548e-46		Ptbp1	0.93	0.989	1	4.2785e-40	0.429336	9.68097e-36	3.57192e-106	0.979987	8.08218e-102
Tmsb4x	0.994	0.968	0.994	7.54875e-40	0.543862	1.70806e-35	1.07287e-59	1.47429	2.42758e-55		Preb	0.46	0.826	0.979	7.67706e-40	0.330688	1.73709e-35	3.15941e-21	0.32907	7.14881e-17
Apoe	1	0.989	1	7.71253e-40	0.627481	1.74512e-35	3.8944e-18	0.475231	8.81186e-14		Vamp3	0.472	0.841	0.997	7.62651e-39	0.320482	1.72565e-34	3.19685e-52	0.575225	7.23352e-48
Sub1	0.998	1	1	1.15257e-39	0.347326	2.60792e-35	3.92561e-130	1.01059	8.88247e-126		Maged1	0.592	0.898	1	1.28766e-38	0.455793	2.91359e-34	2.17351e-90	0.95033	4.918e-86
Rps27	1	1	1	1.27975e-38	0.391686	2.89568e-34	6.48994e-130	1.50305	1.46848e-125		Nrbp1	0.558	0.862	1	5.04477e-38	0.394327	1.14148e-33	2.30195e-44	0.533474	5.20863e-40
Suz12	0.95	0.928	0.87	8.10642e-38	0.490497	1.83424e-33	1.59388e-91	0.741667	3.60646e-87		Eif4a3	0.984	1	1	7.99446e-37	0.419591	1.80891e-32	2.13054e-09	0.281005	4.82077e-05
Mrps16	0.974	0.977	0.994	1.8972e-37	0.412324	4.29279e-33	9.3816e-40	0.420381	2.12278e-35		Aup1	0.31	0.693	0.994	8.50771e-37	0.266102	1.92504e-32	1.0351e-71	0.584033	2.34212e-67
Ndufb5	0.992	0.998	0.997	4.3927e-37	0.371826	9.93937e-33	6.86485e-47	0.431905	1.55331e-42		Cap1	0.79	0.966	1	1.05947e-36	0.402524	2.39727e-32	4.11533e-22	0.359724	9.31175e-18
Tmem258	0.982	0.994	1	4.2804e-36	0.385207	9.68526e-32	6.44605e-72	0.701233	1.45855e-67		Ssr3	0.834	0.968	1	2.90962e-36	0.453268	6.58359e-32	1.53671e-22	0.375156	3.47712e-18
Cox7b	1	1	1	8.22935e-36	0.443739	1.86205e-31	5.35082e-214	1.67313	1.21073e-209		Rbm38	0.454	0.78	0.979	3.30682e-36	0.392577	7.48235e-32	9.22589e-34	0.508205	2.08754e-29
Fcf1	0.996	1	0.994	9.11756e-36	0.400655	2.06303e-31	3.07861e-80	0.682247	6.96598e-76		Ranbp3	0.618	0.871	0.994	3.78069e-36	0.383021	8.55456e-32	2.73815e-30	0.457188	6.19561e-26
Prrc1	0.92	0.814	0.956	1.35146e-35	0.48856	3.05795e-31	1.99127e-22	0.315899	4.50565e-18		Maz	0.668	0.941	1	4.15343e-36	0.351761	9.39796e-32	4.28196e-30	0.403002	9.68878e-26
Trap1a	0.996	0.828	0.979	1.78578e-35	0.470151	4.04068e-31	6.20984e-59	0.885824	1.4051e-54		Slc38a1	0.64	0.905	1	4.19184e-36	0.435282	9.48488e-32	3.29546e-60	0.697099	7.45665e-56
Tubb2b	0.946	0.913	0.964	1.79995e-35	0.462698	4.07274e-31	4.10197e-44	0.560639	9.28152e-40		Ddb1	0.96	0.996	1	1.04192e-35	0.37357	2.35755e-31	1.90311e-26	0.465729	4.30616e-22
Son	0.98	0.998	0.994	4.02864e-35	0.372212	9.1156e-31	4.84678e-44	0.515844	1.09668e-39		Xbp1	0.258	0.646	0.988	1.45098e-35	0.254362	3.28313e-31	1.46697e-67	0.760658	3.31931e-63
Cisd3	0.92	0.809	0.541	1.27914e-34	0.515702	2.89431e-30	1.20771e-88	0.77511	2.73269e-84		Pnrc2	0.376	0.75	0.976	2.2315e-35	0.282195	5.04923e-31	3.49148e-36	0.402991	7.90017e-32
mt-Nd4	0.996	1	0	1.33796e-34	0.469773	3.0274e-30	2.15073e-252	2.92811	4.86645e-248		Spns1	0.56	0.854	0.994	2.78492e-35	0.384739	6.30145e-31	1.99771e-54	0.709856	4.52021e-50
Mdn1	0.976	0.968	0.864	1.39451e-34	0.416619	3.15535e-30	6.71377e-54	0.573997	1.51912e-49		Hmgcs1	0.782	0.972	1	2.82652e-35	0.507862	6.39556e-31	5.91407e-123	1.63854	1.33818e-118
Fxr1	0.986	0.975	1	3.07256e-34	0.390201	6.95228e-30	1.41685e-18	0.258415	3.20591e-14		Carhsp1	0.614	0.9	1	2.91468e-35	0.422369	6.59506e-31	8.51098e-37	0.526024	1.92578e-32
Eef1e1	0.988	0.968	0.997	5.16604e-34	0.447486	1.16892e-29	4.70489e-71	0.666755	1.06458e-66		Psrc1	0.732	0.909	1	4.30746e-35	0.55744	9.7465e-31	3.90547e-17	0.474036	8.8369e-13
Rps13	1	1	1	1.00386e-33	0.255851	2.27144e-29	2.35314e-254	1.37874	5.32445e-250		Thop1	0.688	0.932	0.994	4.60475e-35	0.384425	1.04192e-30	7.67625e-58	0.763632	1.7369e-53
Zfp980	0.836	0.64	0.157	1.64945e-33	0.422208	3.7322e-29	6.38485e-79	0.505629	1.4447e-74		Poglut2	0.348	0.731	0.985	5.64648e-35	0.271027	1.27763e-30	2.58065e-64	0.57719	5.83924e-60
Rpl37	1	1	1	1.94852e-33	0.306209	4.40891e-29	1.88195e-181	1.5136	4.2583e-177		Cdca4	0.752	0.955	0.988	6.54033e-35	0.370399	1.47988e-30	1.38702e-07	0.256815	0.00313841
Atp5mpl	0.988	0.996	0.997	2.26234e-33	0.406914	5.119e-29	1.21726e-155	0.980648	2.75429e-151		Mmadhc	0.738	0.958	1	1.01021e-34	0.362426	2.28581e-30	6.36105e-20	0.323396	1.43931e-15
Atox1	0.972	0.985	0.997	9.34238e-33	0.367591	2.1139e-28	5.95748e-21	0.518382	1.348e-16		Rab34	0.42	0.769	0.997	1.06576e-34	0.330576	2.4115e-30	1.93916e-56	0.629759	4.38775e-52
Polr2k	0.928	0.973	0.985	2.3322e-32	0.30931	5.27707e-28	1.73849e-177	0.857463	3.93368e-173		Chmp1a	0.584	0.879	1	2.07478e-34	0.341601	4.69461e-30	9.81825e-42	0.552709	2.22157e-37
Sat1	0.934	0.86	0.837	4.60941e-32	0.437357	1.04297e-27	5.86159e-24	0.499178	1.3263e-19		Tmed1	0.588	0.884	0.994	2.70576e-34	0.358958	6.12231e-30	3.53208e-18	0.307249	7.99205e-14
Myo10	0.944	0.943	0.982	9.07287e-32	0.384514	2.05292e-27	3.72731e-38	0.433889	8.43378e-34		Arpc1a	0.744	0.938	1	3.36469e-34	0.370765	7.61329e-30	1.39999e-64	0.622758	3.16776e-60
Hsf2bp	0.808	0.572	0.044	2.3512e-31	0.475912	5.32007e-27	3.15846e-71	0.582692	7.14664e-67		Cdipt	0.482	0.795	0.988	4.48518e-34	0.346066	1.01486e-29	2.18307e-26	0.329167	4.93963e-22
Sugt1	0.998	0.996	0.997	3.04704e-31	0.394788	6.89453e-27	2.62961e-98	0.863006	5.95003e-94		Cdkn1c	0.08	0.396	0.976	1.38847e-33	0.309976	3.14169e-29	3.44753e-82	0.564259	7.80073e-78
Tmem256	0.934	0.939	0.997	5.69961e-31	0.330864	1.28965e-26	2.53282e-28	0.275339	5.731e-24		Sumo3	0.94	0.994	1	2.69046e-33	0.385019	6.0877e-29	1.75419e-24	0.384177	3.9692e-20
Gstp1	0.984	0.987	1	6.70065e-31	0.447348	1.51616e-26	6.30039e-05	0.322254	1		Gfer	0.654	0.903	0.997	5.09938e-33	0.354895	1.15384e-28	1.04662e-15	0.279173	2.36818e-11
Uqcc2	0.99	0.991	1	1.89523e-30	0.375624	4.28833e-26	5.57102e-98	0.818455	1.26056e-93		Mat2a	0.946	0.996	1	9.04863e-33	0.434343	2.04743e-28	3.25398e-19	0.777153	7.36279e-15
Gm10131	0.832	0.864	0.997	2.17443e-30	0.257303	4.92008e-26	2.0749e-154	0.591328	4.69487e-150		Rtn3	0.782	0.945	1	9.4596e-33	0.373817	2.14042e-28	1.59006e-101	0.951189	3.59783e-97
Psma3	1	1	1	2.6714e-30	0.302385	6.04457e-26	1.09348e-211	1.17492	2.47422e-207		Dnmt3a	0.538	0.812	1	2.49132e-32	0.608853	5.63712e-28	5.30541e-45	0.621158	1.20046e-40
Hsd17b14	0.866	0.566	0.139	7.45e-30	0.396219	1.68571e-25	3.44297e-52	0.726285	7.79041e-48		Paf1	0.684	0.941	0.991	3.63768e-32	0.296002	8.23097e-28	5.76274e-16	0.327664	1.30394e-11
Rbbp6	0.848	0.867	0.896	7.53913e-30	0.323565	1.70588e-25	8.78284e-27	0.257963	1.98729e-22		Mfsd10	0.448	0.775	0.985	5.21561e-32	0.304112	1.18014e-27	4.77064e-65	0.698683	1.07945e-60
Mrps18c	0.978	0.981	0.991	4.07413e-29	0.36475	9.21853e-25	9.71343e-147	0.899319	2.19786e-142		Clic1	0.694	0.902	1	5.34971e-32	0.752711	1.21048e-27	3.31468e-37	0.591447	7.50013e-33
Pfdn1	0.992	1	1	4.47734e-29	0.340298	1.01309e-24	3.14182e-108	0.7506	7.109e-104		Tssc4	0.388	0.746	0.982	5.85336e-32	0.274381	1.32444e-27	4.02846e-54	0.60193	9.11521e-50
Fkbp3	0.996	0.998	1	5.28241e-29	0.332531	1.19525e-24	1.14947e-164	1.08837	2.60091e-160		Sgta	0.708	0.915	1	6.9202e-32	0.375696	1.56583e-27	3.9588e-57	0.689384	8.95758e-53
Gsta4	1	0.985	1	2.75898e-28	0.383359	6.24274e-24	7.92309e-57	1.16846	1.79276e-52		Traf7	0.636	0.903	1	9.45954e-32	0.332013	2.14041e-27	8.7514e-66	0.744599	1.98018e-61
Ube2v2	0.936	0.951	0.973	3.52563e-28	0.333406	7.97743e-24	4.80915e-98	0.584691	1.08817e-93		1700037H04Rik	0.592	0.824	1	1.49676e-31	0.389901	3.38673e-27	3.92676e-42	0.485132	8.88507e-38
Alg13	0.958	0.917	0.893	4.54435e-28	0.460957	1.02825e-23	2.89822e-62	0.804796	6.55781e-58		Ythdf2	0.688	0.934	1	1.91968e-31	0.308183	4.34367e-27	7.80397e-56	0.628257	1.7658e-51
Ranbp2	0.874	0.93	0.932	6.76859e-28	0.253908	1.53153e-23	5.49251e-26	0.274933	1.24279e-21		Jpt2	0.838	0.975	0.994	3.49206e-31	0.385707	7.90149e-27	1.89941e-16	0.413803	4.29779e-12
Rbm8a	1	1	1	7.84725e-28	0.291521	1.7756e-23	1.76718e-210	1.33912	3.9986e-206		Akr1a1	0.992	1	1	3.5792e-31	0.392136	8.09865e-27	4.63723e-19	0.342908	1.04927e-14
Bola2	0.982	0.994	0.997	1.54286e-27	0.322803	3.49104e-23	9.24984e-153	1.1799	2.09296e-148		Pimreg	0.388	0.725	0.997	4.93661e-31	0.369632	1.11701e-26	1.73019e-64	0.964279	3.9149e-60
Lncenc1	0.892	0.617	0.204	2.50158e-27	0.387707	5.66032e-23	1.66584e-72	0.780203	3.7693e-68		Wdr46	0.664	0.922	0.97	5.8975e-31	0.313171	1.33443e-26	1.431e-11	0.325878	3.23793e-07
Gldc	0.888	0.871	0.873	4.53396e-27	0.359752	1.0259e-22	2.92882e-17	0.278023	6.62703e-13		Agpat4	0.212	0.562	0.95	5.9173e-31	0.319112	1.33891e-26	8.24808e-42	0.417613	1.86629e-37
Rabggtb	0.99	0.983	0.985	5.06972e-27	0.374778	1.14712e-22	6.37321e-73	0.649833	1.44207e-68		Prickle1	0.096	0.402	0.929	6.59988e-31	0.272331	1.49335e-26	1.33134e-60	0.428842	3.01243e-56
Jarid2	0.976	0.945	0.964	5.8855e-27	0.401837	1.33171e-22	4.70678e-45	0.685387	1.065e-40		Nop56	0.994	1	1	7.0652e-31	0.392343	1.59864e-26	2.18461e-05	0.25213	0.494312
mt-Nd4l	1	0.992	0	6.40867e-27	0.32286	1.45009e-22	1.16332e-243	3.02542	2.63225e-239		Slc16a3	0.386	0.71	1	1.11215e-30	0.467931	2.51646e-26	7.22703e-213	2.12823	1.63526e-208
Rpl35	1	1	1	9.28476e-27	0.263475	2.10086e-22	9.06883e-192	1.44521	2.052e-187		Plekha1	0.444	0.778	1	1.68874e-30	0.280316	3.8211e-26	4.79834e-96	0.975071	1.08572e-91
Pdgfa	0.824	0.602	0.538	7.93656e-26	0.40221	1.7958e-21	3.09817e-30	0.371325	7.01023e-26		Tcf7l1	0.334	0.686	0.985	2.04904e-30	0.274551	4.63636e-26	2.13436e-43	0.440095	4.82941e-39
Sf3b6	0.986	0.994	1	9.49859e-26	0.340161	2.14925e-21	1.68388e-23	0.302015	3.81012e-19		Tmem9	0.61	0.871	1	3.15934e-30	0.448011	7.14864e-26	3.54219e-20	0.25758	8.0149e-16
Atp5md	0.998	1	1	1.24553e-25	0.295365	2.81826e-21	1.94082e-210	1.37688	4.3915e-206		Adipor1	0.622	0.905	1	4.26729e-30	0.305046	9.65559e-26	1.00994e-138	1.1208	2.28519e-134
Cstb	0.978	0.973	0.997	1.39023e-25	0.37794	3.14568e-21	1.12183e-54	0.744004	2.53837e-50		Rpn1	0.87	0.979	1	6.84796e-30	0.408453	1.54949e-25	9.2311e-68	0.760931	2.08872e-63
Mrpl47	0.934	0.949	0.991	2.33736e-25	0.332161	5.28874e-21	7.22556e-29	0.285234	1.63493e-24		Blmh	0.912	0.987	0.997	7.81444e-30	0.341615	1.76817e-25	3.80464e-29	0.463621	8.60877e-25
Sem1	0.998	1	1	4.47942e-25	0.302595	1.01356e-20	1.6458e-64	0.715541	3.72395e-60		G3bp1	0.974	0.998	1	9.04828e-30	0.340701	2.04735e-25	1.44612e-105	1.01209	3.27214e-101
Eif5b	0.986	0.994	1	1.19888e-24	0.327228	2.71271e-20	1.77063e-23	0.33537	4.00641e-19		Tspan7	0.244	0.593	0.988	9.85252e-30	0.252285	2.22933e-25	4.42622e-82	0.750326	1.00152e-77
Pnma5	0.744	0.439	0.006	1.45019e-24	0.378808	3.28134e-20	2.14131e-58	0.514663	4.84515e-54		Wls	0.06	0.33	0.914	1.35544e-29	0.341841	3.06696e-25	5.53308e-71	0.326097	1.25197e-66
Apoc1	0.69	0.544	0.281	1.55042e-24	0.270815	3.50813e-20	2.30188e-39	0.268904	5.20846e-35		Ndufs2	0.938	0.994	1	2.83705e-29	0.343177	6.4194e-25	9.83902e-19	0.344042	2.22628e-14
Ndufs6	0.998	1	1	1.62359e-24	0.321467	3.67371e-20	8.91516e-112	0.951098	2.01723e-107		Slc9a3r1	0.606	0.879	1	2.86277e-29	0.354742	6.47759e-25	1.21242e-52	0.660526	2.74333e-48
Tdrd12	0.732	0.525	0.169	1.82904e-24	0.43019	4.13856e-20	3.44634e-41	0.436944	7.79804e-37		Rrp1	0.956	0.989	1	3.09575e-29	0.356803	7.00475e-25	1.11579e-62	0.714645	2.52469e-58
Dnajc19	0.99	0.989	1	2.33122e-24	0.331244	5.27485e-20	2.18312e-79	0.714832	4.93974e-75		Glipr2	0.434	0.758	0.991	3.26546e-29	0.432174	7.38877e-25	2.59343e-55	0.905607	5.86815e-51
Spry4	0.696	0.472	0.423	4.15421e-24	0.405192	9.39972e-20	1.04252e-24	0.273834	2.3589e-20		Spop	0.528	0.839	0.991	8.80253e-29	0.272671	1.99175e-24	3.93316e-50	0.565498	8.89957e-46
Lsm3	0.998	0.994	0.991	5.26406e-24	0.317802	1.1911e-19	3.94155e-195	1.39358	8.91855e-191		Ppm1g	0.934	0.994	1	1.07439e-28	0.356295	2.43101e-24	1.1278e-05	0.323686	0.255187
Zfp985	0.65	0.403	0.34	6.47119e-24	0.329933	1.46424e-19	3.92804e-43	0.267532	8.88797e-39		Mcm2	0.944	0.991	1	1.37968e-28	0.380391	3.1218e-24	3.67681e-41	0.725316	8.31951e-37
Ndufb6	1	1	0.997	7.31392e-24	0.313717	1.65492e-19	8.57638e-192	1.22665	1.94058e-187		Cers5	0.52	0.83	0.997	2.02531e-28	0.297985	4.58268e-24	4.75742e-34	0.448838	1.07646e-29
Hnrnpd	0.984	0.979	0.959	7.34409e-24	0.321037	1.66175e-19	4.13615e-86	0.938537	9.35887e-82		Snrpa	0.958	0.994	1	2.04395e-28	0.355408	4.62484e-24	2.23152e-70	0.623285	5.04925e-66
Rhox5	0.398	0.345	0.006	1.222e-23	0.899852	2.76503e-19	1.33734e-42	1.0881	3.026e-38		Tnfaip1	0.42	0.754	0.944	8.72595e-28	0.269242	1.97442e-23	6.70003e-16	0.259068	1.51602e-11
Psma2	0.998	1	1	1.34263e-23	0.261968	3.03798e-19	5.82625e-59	0.479896	1.3183e-54		Cct5	1	1	1	1.00915e-27	0.268	2.28339e-23	1.38821e-38	0.522376	3.1411e-34
Zfp989	0.848	0.725	0.204	1.45262e-23	0.323929	3.28685e-19	8.82165e-98	0.57896	1.99607e-93		Dctn2	0.78	0.938	1	1.67686e-27	0.33125	3.79422e-23	2.67063e-56	0.610059	6.04282e-52
Mrps21	0.932	0.96	0.994	1.77181e-23	0.281246	4.00908e-19	1.55638e-64	0.546017	3.52162e-60		Nosip	0.624	0.879	0.982	2.57665e-27	0.310622	5.83019e-23	2.44507e-12	0.252596	5.53245e-08
Rps29	1	1	1	1.97871e-23	0.265451	4.47722e-19	3.50652e-211	2.09791	7.93419e-207		Fasn	0.898	0.973	1	2.76192e-27	0.385042	6.24939e-23	2.77052e-13	0.557153	6.26885e-09
Zfp979	0.902	0.752	0.678	2.95334e-23	0.385251	6.68252e-19	1.98539e-73	0.644848	4.49235e-69		Mid1ip1	0.518	0.807	0.988	3.80967e-27	0.358713	8.62014e-23	1.13045e-32	0.467021	2.55786e-28
Ankrd11	0.924	0.975	0.973	3.12712e-23	0.264025	7.07574e-19	1.14664e-24	0.324776	2.5945e-20		Sh3gl1	0.67	0.911	0.982	4.13148e-27	0.2986	9.3483e-23	1.4156e-28	0.437214	3.20308e-24
Lsm5	0.972	0.983	0.997	5.19917e-23	0.288555	1.17642e-18	7.40837e-106	0.748257	1.67629e-101		Chmp6	0.542	0.837	0.967	5.15253e-27	0.258121	1.16586e-22	4.34362e-17	0.295288	9.82832e-13
Manba	0.702	0.498	0.29	6.42883e-23	0.406998	1.45465e-18	4.11587e-18	0.323935	9.31298e-14		Hyal2	0.412	0.703	0.944	5.28777e-27	0.347725	1.19646e-22	6.06585e-22	0.344995	1.37252e-17
Rps21	0.998	1	1	1.93152e-22	0.253946	4.37045e-18	2.96748e-172	1.56737	6.71451e-168		P4hb	0.956	0.994	1	6.95387e-27	0.44083	1.57345e-22	7.25869e-178	1.52172	1.64242e-173
Cox7a2	0.998	1	1	2.8935e-22	0.265444	6.54713e-18	9.35342e-178	1.26331	2.1164e-173		Hpcal1	0.172	0.487	0.908	7.91839e-27	0.267889	1.79169e-22	1.88627e-42	0.471476	4.26807e-38
Dnajc8	0.996	0.998	0.997	4.00299e-22	0.289208	9.05756e-18	6.54035e-54	0.474042	1.47989e-49		Aurkb	0.57	0.835	0.988	1.03777e-26	0.342234	2.34816e-22	7.74017e-36	0.888536	1.75137e-31
Dhx16	0.97	0.873	0.959	5.13248e-22	0.365712	1.16133e-17	5.62047e-36	0.83495	1.27174e-31		Ube2g2	0.43	0.746	0.935	2.06182e-26	0.253977	4.66527e-22	8.46144e-16	0.263495	1.91457e-11
Ndufs4	0.988	1	1	6.44557e-22	0.283578	1.45844e-17	1.07353e-21	0.296558	2.42908e-17		Rangap1	0.93	0.989	1	2.11816e-26	0.329269	4.79276e-22	2.94063e-17	0.551955	6.65376e-13
Snrpf	0.998	1	1	7.52283e-22	0.263763	1.70219e-17	3.90162e-289	1.9049	8.82819e-285		Plpbp	0.4	0.714	0.956	2.25471e-26	0.282799	5.10173e-22	2.28133e-21	0.25914	5.16196e-17
Uqcrq	0.998	1	1	7.56984e-22	0.298272	1.71283e-17	1.52199e-51	0.583597	3.44382e-47		Psmd13	0.908	0.989	1	2.95612e-26	0.311768	6.68882e-22	1.44409e-16	0.337899	3.26753e-12
Tipin	0.996	0.991	1	9.26412e-22	0.355048	2.09619e-17	7.31332e-23	0.376787	1.65479e-18		Mest	0.24	0.559	0.926	3.58586e-26	0.279943	8.11372e-22	5.62401e-53	1.19562	1.27254e-48
Ndufa1	0.994	1	1	1.35043e-21	0.354207	3.05563e-17	1.57412e-123	1.52901	3.56176e-119		Gtf2i	0.682	0.915	0.997	4.86562e-26	0.327979	1.10094e-21	1.83465e-65	0.704725	4.15126e-61
Etfb	0.966	0.983	0.997	5.4223e-21	0.283529	1.2269e-16	2.66688e-154	1.02496	6.03436e-150		Ctsd	0.744	0.924	1	7.49888e-26	0.557514	1.69677e-21	1.67956e-35	0.515543	3.80033e-31
Gjb3	0.748	0.46	0.124	1.10198e-20	0.294247	2.49345e-16	7.65336e-38	0.533531	1.73173e-33		Rbck1	0.556	0.841	1	1.04695e-25	0.250744	2.36893e-21	3.28976e-133	1.09494	7.44374e-129
Mrpl13	0.986	1	0.994	1.48646e-20	0.268911	3.36342e-16	4.23608e-78	0.741226	9.58497e-74		Actn4	0.908	0.985	0.997	1.78551e-25	0.363471	4.04008e-21	1.59596e-25	0.669447	3.61118e-21
Lsm8	0.984	0.987	0.997	1.70532e-20	0.307459	3.85862e-16	1.649e-23	0.41421	3.7312e-19		Map2k2	0.728	0.941	1	2.10057e-25	0.281247	4.75296e-21	2.70093e-84	0.817661	6.11139e-80
Gtsf1l	0.892	0.708	0.228	1.7088e-20	0.389674	3.8665e-16	6.06544e-81	0.850972	1.37243e-76		Dnaja2	0.914	0.981	1	2.49927e-25	0.345494	5.65509e-21	9.31378e-21	0.411225	2.10743e-16
Rps27rt	0.986	1	0.979	1.94534e-20	0.254875	4.40173e-16	4.93938e-285	1.8459	1.11763e-280		Shmt2	0.866	0.981	0.997	3.58964e-25	0.395825	8.12228e-21	2.67546e-56	0.972569	6.05377e-52
Lamtor5	0.976	0.992	1	3.61414e-20	0.292466	8.17772e-16	2.2436e-18	0.283903	5.07659e-14		Tspan6	0.38	0.701	0.858	4.16299e-25	0.327231	9.4196e-21	2.14548e-10	0.323035	4.85459e-06
Rpl10l	0.736	0.5	0	6.51563e-20	0.401736	1.47429e-15	5.34611e-74	0.657835	1.20966e-69		Mrps2	0.586	0.843	0.994	5.54585e-25	0.28505	1.25486e-20	2.45213e-48	0.586073	5.54842e-44
Usp7	0.976	0.991	0.891	2.48843e-19	0.268584	5.63057e-15	2.33879e-117	0.927309	5.29197e-113		Ctsa	0.534	0.82	0.979	9.38964e-25	0.329759	2.12459e-20	4.59232e-15	0.251965	1.0391e-10
Pin4	0.94	0.973	0.985	3.65789e-19	0.28333	8.27671e-15	5.6662e-103	0.959877	1.28209e-98		Actr1a	0.526	0.822	0.994	1.25201e-24	0.25291	2.83292e-20	1.03416e-88	0.845781	2.34e-84
Rpl36a	1	1	1	4.49169e-19	0.281309	1.01633e-14	1.20226e-188	1.7404	2.72035e-184		Cyb5r1	0.768	0.936	1	1.39097e-24	0.352723	3.14736e-20	3.85214e-30	0.591165	8.71625e-26
Mpc1	0.714	0.621	0.476	4.75576e-19	0.275004	1.07609e-14	8.00194e-49	0.338692	1.8106e-44		Arpc2	0.928	0.983	1	1.57798e-24	0.377979	3.57049e-20	3.52623e-52	0.57411	7.9788e-48
Uqcr11	0.996	1	1	4.94617e-19	0.251135	1.11917e-14	2.43565e-144	1.15485	5.51114e-140		Nono	0.988	0.996	1	1.7367e-24	0.310842	3.92964e-20	4.22486e-17	0.323667	9.5596e-13
Gab1	0.882	0.822	0.479	6.48094e-19	0.310331	1.46644e-14	4.10047e-74	0.649249	9.27813e-70		Mvd	0.584	0.847	1	1.79862e-24	0.326387	4.06974e-20	1.71439e-112	1.46083	3.87915e-108
Zfp988	0.758	0.6	0.222	9.69771e-19	0.301549	2.1943e-14	3.16359e-74	0.424008	7.15825e-70		Ppp4c	0.914	0.983	1	1.855e-24	0.323793	4.1973e-20	4.80112e-22	0.321484	1.08635e-17
Snrpd2	0.998	1	1	4.45321e-18	0.255833	1.00763e-13	2.74733e-188	1.20845	6.21639e-184		Uqcrc1	0.992	1	1	1.90018e-24	0.351286	4.29954e-20	4.55838e-16	0.351364	1.03143e-11
Mcl1	0.944	0.972	0.964	4.87025e-18	0.263856	1.10199e-13	1.39096e-39	0.44286	3.14732e-35		Tor2a	0.4	0.706	0.938	2.44445e-24	0.290481	5.53105e-20	2.70405e-19	0.273797	6.11845e-15
Eif4ebp1	0.998	1	1	1.56826e-17	0.270336	3.5485e-13	9.95388e-15	0.360307	2.25226e-10		Pwwp3a	0.574	0.843	0.956	2.64313e-24	0.270776	5.98061e-20	5.96442e-10	0.26293	1.34957e-05
Fmr1nb	0.864	0.775	0	5.58051e-17	0.385973	1.2627e-12	1.74033e-139	1.1029	3.93785e-135		Ppp2r5d	0.538	0.822	0.994	2.95631e-24	0.272706	6.68923e-20	5.3039e-79	0.802704	1.20011e-74
Gpx2	0.81	0.587	0	5.87556e-17	0.314204	1.32946e-12	1.46642e-91	0.826386	3.31807e-87		Capzb	0.964	0.998	1	3.39222e-24	0.372096	7.67557e-20	3.11662e-14	0.25651	7.05197e-10
Gpa33	0.598	0.362	0.036	6.69818e-17	0.266085	1.5156e-12	1.26015e-35	0.278276	2.85135e-31		Mrpl37	0.75	0.941	0.982	7.35858e-24	0.285682	1.66503e-19	5.78782e-10	0.264156	1.30961e-05
Zfp981	0.79	0.667	0.317	9.56139e-17	0.295001	2.16346e-12	1.04406e-79	0.551388	2.36239e-75		Mrpl38	0.804	0.96	1	7.3758e-24	0.280409	1.66892e-19	2.83769e-36	0.442007	6.42084e-32
L1td1	0.994	0.945	0.985	2.06397e-16	0.292597	4.67014e-12	1.03401e-24	0.432161	2.33967e-20		Hars	0.768	0.945	0.991	7.82717e-24	0.283637	1.77105e-19	1.92956e-19	0.3746	4.36601e-15
Ephx2	0.636	0.487	0.124	2.42449e-16	0.271864	5.4859e-12	1.08342e-33	0.27724	2.45145e-29		Mcrs1	0.83	0.951	0.997	2.1638e-23	0.312906	4.89603e-19	4.67605e-31	0.488731	1.05805e-26
Syce2	0.98	0.96	0.991	2.80654e-16	0.354729	6.35035e-12	3.90204e-67	0.780462	8.82914e-63		Serinc3	0.576	0.811	1	2.52069e-23	0.3497	5.70357e-19	2.9387e-49	0.644	6.64941e-45
Nid2	0.93	0.883	0.899	4.58477e-16	0.291442	1.0374e-11	9.92501e-17	0.279747	2.24573e-12		Dpf2	0.718	0.922	1	3.45303e-23	0.277952	7.81317e-19	1.24056e-74	0.736904	2.80702e-70
Slc20a1	0.898	0.9	0.905	6.43515e-16	0.29894	1.45608e-11	2.38465e-16	0.272789	5.39574e-12		Rpn2	0.924	0.983	1	4.12963e-23	0.322361	9.34411e-19	4.73994e-151	1.29303	1.07251e-146
Wfdc2	0.846	0.761	0.876	1.08098e-15	0.315992	2.44593e-11	1.2294e-25	0.529262	2.78177e-21		Noc4l	0.582	0.839	0.985	4.51112e-23	0.258274	1.02073e-18	5.8302e-65	0.819662	1.3192e-60
Rtn4	0.98	0.985	0.994	4.17856e-15	0.254871	9.45482e-11	4.83395e-39	0.467989	1.09378e-34		Pdia4	0.748	0.92	1	6.75094e-23	0.371161	1.52754e-18	4.44483e-60	0.793891	1.00573e-55
Mt1	0.998	0.989	0.876	1.06067e-14	0.276678	2.39997e-10	5.31315e-189	3.59495	1.20221e-184		Pja1	0.462	0.758	0.967	7.34678e-23	0.250026	1.66236e-18	2.51785e-22	0.324713	5.69713e-18
Tns3	0.798	0.708	0.464	2.63301e-14	0.285729	5.95772e-10	1.27117e-55	0.500534	2.87628e-51		Pgls	0.62	0.869	1	7.92317e-23	0.268922	1.79278e-18	5.43747e-155	1.18674	1.23034e-150
Atrx	0.988	0.989	1	1.25218e-13	0.382424	2.8333e-09	2.42836e-13	0.306838	5.49465e-09		Oaz2	0.578	0.839	0.994	1.22906e-22	0.261956	2.78099e-18	1.41899e-27	0.350073	3.21075e-23
Nfatc2ip	0.804	0.674	0.367	5.03076e-13	0.27503	1.13831e-08	4.50238e-63	0.603487	1.01875e-58		Actr3	0.804	0.943	1	1.32867e-22	0.347609	3.00639e-18	1.74733e-54	0.668146	3.95369e-50
Pla2g1b	0.932	0.814	0.071	1.15858e-12	0.303065	2.62151e-08	7.2469e-133	1.69244	1.63975e-128		Tfdp1	0.768	0.93	0.994	1.50243e-22	0.287032	3.39954e-18	3.29334e-15	0.312304	7.45185e-11
Ct55	0.492	0.294	0	2.27771e-12	0.255154	5.15378e-08	1.71832e-39	0.274552	3.88805e-35		Copa	0.708	0.92	1	1.54315e-22	0.272204	3.49169e-18	5.47667e-32	0.48192	1.23921e-27
Pglyrp1	0.558	0.415	0.012	5.58018e-12	0.296897	1.26263e-07	1.54489e-51	0.331601	3.49563e-47		Rrm2	0.902	0.979	1	2.48696e-22	0.3824	5.62724e-18	2.42979e-22	0.711322	5.49789e-18
H2ac23	0.866	0.9	0.728	2.41402e-07	0.253682	0.00546221	7.13351e-127	1.81162	1.6141e-122		Slc25a11	0.7	0.919	0.997	2.53275e-22	0.258937	5.73085e-18	1.21343e-53	0.681889	2.74564e-49
Cks2	0.998	0.996	1	2.58944e-07	0.25411	0.00585912	2.7748e-140	1.21387	6.27854e-136		Hspbp1	0.668	0.89	0.985	3.33485e-22	0.277251	7.54576e-18	3.98509e-12	0.258748	9.01706e-08
											Pcyt2	0.576	0.831	1	4.64447e-22	0.275509	1.0509e-17	8.56095e-160	1.72581	1.93709e-155
											Ctps	0.812	0.943	0.997	8.71033e-22	0.292292	1.97089e-17	4.10155e-16	0.365217	9.28058e-12
											Rnf114	0.69	0.898	1	9.29535e-22	0.280733	2.10326e-17	1.47411e-33	0.527994	3.33548e-29
											Nisch	0.758	0.943	1	1.08424e-21	0.28417	2.4533e-17	1.75319e-73	0.747598	3.96694e-69
											Msn	0.568	0.818	0.988	1.16922e-21	0.359994	2.64559e-17	2.66534e-25	0.378316	6.03087e-21
											Tsg101	0.836	0.964	1	1.18462e-21	0.304526	2.68045e-17	7.2323e-31	0.416587	1.63645e-26
											Arf4	0.866	0.958	1	1.54058e-21	0.465594	3.48587e-17	5.76348e-66	0.765069	1.3041e-61
											Mta2	0.726	0.917	0.997	1.79839e-21	0.254845	4.06921e-17	5.0561e-22	0.389719	1.14404e-17
											Prkar1a	0.858	0.983	1	2.04898e-21	0.275652	4.63623e-17	4.78654e-34	0.488019	1.08305e-29
											Dda1	0.708	0.898	0.997	3.70836e-21	0.267518	8.3909e-17	9.12813e-33	0.461949	2.06542e-28
											Eif4b	0.974	0.996	1	7.62277e-21	0.275532	1.7248e-16	9.49373e-37	0.558172	2.14815e-32
											Drg2	0.8	0.956	1	7.78841e-21	0.264151	1.76228e-16	5.15788e-44	0.626721	1.16707e-39
											Gipc1	0.65	0.879	1	8.38256e-21	0.280112	1.89672e-16	1.85088e-24	0.424884	4.18798e-20
											Myh10	0.488	0.761	0.994	1.35304e-20	0.268286	3.06153e-16	5.15809e-67	0.908221	1.16712e-62
											Otx2	0.154	0.413	0.997	1.78486e-20	0.2525	4.03861e-16	2.3031e-107	0.965633	5.21122e-103
											Psmc4	0.974	1	1	2.21516e-20	0.271571	5.01224e-16	5.87128e-12	0.378142	1.3285e-07
											Pold1	0.666	0.888	0.997	2.52751e-20	0.254963	5.71901e-16	8.06424e-65	0.832719	1.8247e-60
											Tmem59	0.814	0.96	1	2.76e-20	0.329145	6.24506e-16	4.09934e-19	0.351223	9.27557e-15
											Abcf2	0.902	0.989	0.997	3.51036e-20	0.26435	7.9429e-16	5.22266e-15	0.436691	1.18173e-10
											Wars	0.69	0.903	0.982	4.89224e-20	0.257851	1.10697e-15	1.10577e-39	0.640331	2.50203e-35
											Mtpn	0.706	0.907	0.997	7.62136e-20	0.257064	1.72449e-15	1.91671e-16	0.296798	4.33695e-12
											Pgrmc1	0.798	0.941	1	1.53052e-19	0.357813	3.46312e-15	5.09917e-46	0.59693	1.15379e-41
											Erp29	0.83	0.956	1	2.91805e-19	0.340599	6.60267e-15	8.00507e-22	0.357616	1.81131e-17
											Tfg	0.758	0.924	0.997	2.9751e-19	0.272773	6.73175e-15	6.6918e-39	0.512041	1.51415e-34
											Tomm40	0.856	0.966	1	5.012e-19	0.291383	1.13407e-14	2.78129e-90	1.02756	6.29324e-86
											Adk	0.804	0.939	0.997	7.48557e-19	0.314132	1.69376e-14	4.49811e-60	0.936426	1.01779e-55
											Nefl	0.366	0.633	0.997	8.54467e-19	0.464249	1.9334e-14	1.18198e-47	0.434193	2.67447e-43
											Nde1	0.598	0.826	0.997	9.41208e-19	0.262108	2.12967e-14	1.3482e-35	0.582954	3.05056e-31
											Acat2	0.866	0.972	1	1.49856e-18	0.320028	3.39079e-14	3.3732e-140	1.27234	7.63254e-136
											Phgdh	0.966	0.989	1	1.72311e-18	0.349352	3.89887e-14	7.55024e-91	1.1922	1.70839e-86
											Tead2	0.712	0.903	1	2.35893e-18	0.334659	5.33756e-14	1.05917e-113	0.954803	2.39659e-109
											Gorasp2	0.762	0.922	1	2.50192e-18	0.278726	5.66109e-14	2.11686e-53	0.636632	4.78981e-49
											Kif20a	0.64	0.818	0.979	3.4239e-18	0.309447	7.74726e-14	2.53948e-19	0.490227	5.74609e-15
											Gja1	0.642	0.828	1	4.2826e-18	0.379209	9.69025e-14	6.86053e-38	0.553428	1.55233e-33
											Tspan31	0.666	0.856	0.994	4.71426e-18	0.298208	1.0667e-13	6.87849e-22	0.291164	1.5564e-17
											Seh1l	0.826	0.955	1	5.19702e-18	0.252764	1.17593e-13	8.98963e-70	0.76828	2.03408e-65
											Eno1b	0.978	0.996	1	6.90725e-18	0.312177	1.5629e-13	2.23266e-203	1.29329	5.05183e-199
											Tecr	0.988	0.996	1	8.75696e-18	0.278563	1.98144e-13	1.25377e-131	1.09859	2.8369e-127
											Napa	0.918	0.983	1	1.21e-17	0.301672	2.73787e-13	6.20285e-13	0.301612	1.40352e-08
											Stt3a	0.778	0.941	0.997	1.30622e-17	0.258553	2.95559e-13	2.78998e-57	0.690624	6.3129e-53
											Calu	0.71	0.884	1	2.08823e-17	0.34737	4.72505e-13	5.43789e-72	0.809095	1.23043e-67
											Ndufv1	0.89	0.973	1	2.31525e-17	0.254105	5.23871e-13	1.45012e-48	0.585963	3.28119e-44
											Copz1	0.91	0.968	1	3.02688e-17	0.304635	6.84893e-13	1.0178e-46	0.681476	2.30297e-42
											Tubb3	0.334	0.589	0.908	7.87943e-17	0.284025	1.78288e-12	2.79716e-29	0.814007	6.32914e-25
											Coro1b	0.784	0.934	1	9.02822e-17	0.294086	2.04282e-12	5.85388e-33	0.509583	1.32456e-28
											Mif	0.998	1	1	1.22811e-16	0.370479	2.77884e-12	6.00954e-21	0.37116	1.35978e-16
											Cdca8	0.916	0.966	1	1.7922e-16	0.258515	4.05522e-12	1.90281e-34	0.699307	4.30549e-30
											Galk1	0.888	0.983	1	4.30994e-16	0.269353	9.7521e-12	6.55296e-171	1.44473	1.48274e-166
											Ldha	1	0.998	1	4.38024e-16	0.411003	9.91117e-12	4.17799e-200	1.9149	9.45355e-196
											Lpp	0.176	0.403	0.917	4.71857e-16	0.263714	1.06767e-11	1.19635e-57	0.288328	2.70697e-53
											Dnpep	0.768	0.909	0.997	1.24554e-15	0.290511	2.81829e-11	3.03733e-25	0.478703	6.87258e-21
											Bub3	0.928	0.985	1	1.79491e-15	0.291329	4.06135e-11	2.12493e-22	0.565831	4.80809e-18
											Ccnf	0.75	0.913	0.994	7.00493e-15	0.2585	1.58501e-10	1.23454e-12	0.560504	2.7934e-08
											Sqstm1	0.9	0.985	1	8.52584e-15	0.330892	1.92914e-10	1.08612e-20	0.431111	2.45757e-16
											Calr	0.964	0.998	1	8.88421e-15	0.290004	2.01023e-10	4.52365e-09	0.329538	0.000102357
											Tacc3	0.802	0.92	0.997	9.09824e-15	0.259758	2.05866e-10	6.28614e-31	0.672947	1.42237e-26
											Ergic3	0.898	0.962	1	1.00489e-13	0.271464	2.27377e-09	2.66979e-11	0.265945	6.04094e-07
											Fscn1	0.868	0.962	1	2.29377e-13	0.274478	5.1901e-09	2.51399e-57	0.607935	5.6884e-53
											Myadm	0.508	0.705	0.997	3.29778e-13	0.269558	7.46188e-09	1.31554e-48	0.747558	2.97668e-44
											Pmvk	0.768	0.903	1	6.97612e-13	0.270772	1.57849e-08	2.54324e-66	0.781535	5.75459e-62
											Rbpms2	0.83	0.934	1	9.99545e-13	0.258149	2.26167e-08	2.17005e-225	1.81634	4.91017e-221
											Cald1	0.29	0.487	1	1.26848e-12	0.524166	2.87018e-08	4.37731e-82	0.841888	9.90455e-78
											Degs1	0.782	0.902	0.994	2.64421e-12	0.270385	5.98306e-08	2.71971e-15	0.285776	6.1539e-11
											Pclaf	0.852	0.943	1	3.87818e-12	0.324495	8.77515e-08	3.2565e-25	0.451971	7.36849e-21
											Fam136a	0.926	0.977	0.997	9.05232e-12	0.25164	2.04827e-07	7.65512e-06	0.302036	0.173212
											Clu	0.27	0.456	0.967	1.43642e-11	0.45113	3.2502e-07	3.49148e-68	0.78507	7.90017e-64
											Hspa5	0.974	0.994	1	1.75688e-11	0.356341	3.97529e-07	4.27276e-54	0.99397	9.66798e-50
											Vim	0.606	0.731	1	1.76217e-11	0.973962	3.98727e-07	5.93875e-72	1.34333	1.34376e-67
											Arl6ip1	0.932	0.975	1	2.19396e-11	0.331988	4.96428e-07	6.85008e-08	0.449597	0.00154997
											Pycr2	0.878	0.958	1	1.12606e-10	0.257078	2.54794e-06	3.29252e-42	0.987352	7.44999e-38
											Utf1	0.986	0.947	1	6.42841e-10	0.314211	1.45456e-05	1.46031e-14	0.500017	3.30424e-10
											Actb	1	1	1	7.49682e-10	0.264601	1.69631e-05	1.06765e-80	0.821542	2.41578e-76
											Cd24a	0.388	0.566	1	8.73403e-10	0.277804	1.97625e-05	2.79436e-101	1.3029	6.32281e-97
											Ccnd2	0.298	0.475	1	8.05805e-09	0.328539	0.000182329	7.76638e-81	0.78619	1.7573e-76
											Idh2	0.802	0.917	1	1.53136e-08	0.250365	0.000346501	4.33345e-22	0.415626	9.80531e-18
											Ccn1	0.412	0.47	1	7.44205e-07	0.750666	0.0168391	1.40604e-79	1.29363	3.18144e-75
											Lrpap1	0.748	0.867	1	1.31582e-06	0.294404	0.0297731	1.62565e-32	0.478844	3.67837e-28
											Atxn10	0.97	0.981	1	3.16066e-06	0.296021	0.0715163	2.59451e-23	0.466722	5.87059e-19
											Sparc	0.876	0.839	1	5.07075e-06	0.828144	0.114736	2.63785e-55	0.758481	5.96867e-51
											Slc2a1	0.86	0.919	1	0.00564081	0.34311	1	1.47113e-194	2.52885	3.32872e-190
