# Supplementary material for: Epiblast-like stem cells established by Wnt/β-catenin signaling manifest distinct features of formative pluripotency and germline competence
Source: Cell Rep. Author manuscript; Available in PMC 2023 Mar 20. (PMC10026833; doi:10.1016/j.celrep.2023.112021)
Supplement: 6 [file NIHMS1870546-supplement-6.xls]

## Sheet: pd_deg
Table S5. Differentially expressed genes of EpiLSC vs d2 EpiLC, and PGCLC-EpiLSC+PD vs PGCLC-EpiLSC. Related to Figure S5A and Figure 6E.
EpiLSC vs d2 EpiLC																						PGCLC-EpiLSC+PD vs PGCLC-EpiLSC
C1 EpiLSC vs d2 EpiLC							C2 EpiLSC vs d2 EpiLC							C3 EpiLSC vs d2 EpiLC						pct.1 means the percentage of cells that express the genes in C1, C2 or C3 EpiLSC
Gene	p_val	avg_log2FC	pct.1	pct.2	-log10(p_val_adj)		Gene	p_val	avg_log2FC	pct.1	pct.2	-log10(p_val_adj)		Gene	p_val	avg_log2FC	pct.1	pct.2	-log10(p_val_adj)			Gene	p_val	avg_log2FC	pct.1	pct.2	-log10(p_val_adj)	pct.1 means the percentage of cells that express the genes in PGCLC-EpiLSC+PD;
Mylpf	2.89581e-151	2.94401	0.993	0.793	6.55234e-147		Mylpf	6.77651e-25	1.20128	0.798	0.793	1.53332e-20		S100a10	1.16977e-66	2.08647	0.97	0.971	2.64684e-62			Upp1	3.97975e-74	4.98046	0.894	0.209	69.0953
Dppa5a	2.11411e-105	1.66495	1	1	4.7836e-101		Tdh	7.90054e-19	1.05215	0.951	0.971	1.78766e-14		Bex3	1.01367e-47	1.03358	0.995	1	2.29364e-43			Tuba3a	9.56968e-71	4.10175	0.932	0.318	65.7142
Hspb1	5.9672e-89	1.96535	1	0.99	1.3502e-84		Lefty1	1.78468e-09	1.07164	0.798	0.837	4.03819e-05		Lgals1	1.66163e-42	2.87784	0.966	0.981	3.75977e-38			Krt42	8.33594e-39	3.71078	0.652	0.146	33.7742
Mybl2	2.91565e-87	1.37615	0.993	0.99	6.59725e-83		Fam126a	9.42619e-102	2.66828	0.99	0.202	2.13286e-97		S100a11	2.0589e-42	1.53387	0.911	0.971	4.65868e-38			Stmn2	2.11375e-49	3.67672	0.733	0.162	44.3701
Tdh	4.13002e-87	1.98759	0.993	0.971	9.345e-83		mt-Atp8	4.70864e-81	1.39337	1	0.525	1.06542e-76		Krt18	3.84387e-39	3.27452	0.828	0.957	8.69753e-35			Fgf4	2.10228e-69	3.65902	0.82	0.065	64.3725
Gabarapl2	4.42874e-85	1.7029	0.986	0.952	1.00209e-80		Col11a2	4.1293e-76	1.5323	0.942	0.115	9.34337e-72		Krt8	5.09326e-37	3.26871	0.852	0.784	1.15245e-32	pct.2 means the percentage of cells that express the genes ind2 EpiLC		Tuba3b	3.59681e-64	3.48805	0.876	0.206	59.1392
Sox2	3.0201e-73	1.3568	1	0.663	6.83359e-69		Tmsb10	7.45414e-73	1.26892	1	1	1.68665e-68		Tnfrsf12a	4.93244e-36	1.14258	0.764	0.827	1.11606e-31			Wfdc2	5.12867e-65	3.4226	0.925	0.312	59.9851	pct.2 means the percentage of cells that express the genes in PGCLC-EpiLSC;
Nanog	1.01442e-71	1.6798	1	0.904	2.29533e-67		Ftl1-ps1	1.12419e-66	1.13457	1	0.984	2.5437e-62		Sfn	7.69859e-34	2.15843	0.788	0.928	1.74196e-29			Ldha	3.66871e-80	3.38288	1	0.935	75.1306
Hmces	7.63306e-71	1.45283	0.993	0.947	1.72713e-66		Itgb2	1.45312e-65	1.7195	0.952	0.251	3.28797e-61		Sparc	3.07808e-33	1.91091	0.818	0.981	6.96476e-29			Spp1	5.28484e-83	3.32399	0.994	0.879	77.9721
Zfp57	1.1038e-66	1.50946	0.93	0.952	2.49757e-62		Trpm2	6.14172e-58	1.73706	0.865	0.109	1.38969e-53		Cldn4	3.1497e-33	1.39929	0.7	0.947	7.12682e-29			Jam2	4.01197e-72	3.32142	0.969	0.533	67.0918
Slc29a1	1.68435e-64	1.36256	0.986	0.952	3.81118e-60		mt-Nd4l	1.77401e-51	1.09912	1	0.995	4.01404e-47		Anxa5	3.77951e-33	2.14865	0.798	0.75	8.55191e-29			Nupr1	6.74663e-29	3.2004	0.602	0.15	23.8661
Eif2s2	4.46077e-64	1.01599	1	1	1.00934e-59		Kcna7	1.33264e-48	1.49719	0.976	0.667	3.01537e-44		Tagln2	2.09545e-29	1.34049	0.99	0.995	4.74137e-25			Aurkc	6.26011e-55	3.18917	0.727	0.072	49.8986
Esrrb	6.67743e-64	1.14166	0.908	0.255	1.5109e-59		Klhl7	9.42412e-34	1.07653	1	0.71	2.13239e-29		S100a6	4.85868e-29	1.71033	0.517	0.572	1.09937e-24			Prps1	1.42571e-49	3.14163	0.82	0.243	44.5411
Fn1	2.62154e-63	1.16703	1	0.957	5.93176e-59		Arl5c	1.04793e-27	1.22372	0.933	0.443	2.37116e-23		Ccn1	2.35616e-27	1.539	0.586	0.721	5.33129e-23			Pla2g1b	4.26478e-41	3.08531	0.652	0.097	36.0652
Spp1	6.59255e-62	2.22667	0.951	0.572	1.4917e-57		H2ac23	1.52619e-26	1.024	1	0.929	3.45331e-22		Cd9	4.81348e-27	1.04886	0.872	0.99	1.08915e-22			Rpl39l	1.84935e-72	3.0386	0.957	0.396	67.4281
Cd9	3.06114e-61	1.40777	0.979	0.99	6.92643e-57		Kdm5a	2.27157e-21	1.04969	1	0.94	5.13989e-17		Tpm1	5.1437e-26	1.47254	0.975	1	1.16386e-21			Hck	7.14107e-31	2.97859	0.453	0.034	25.8414
Ckb	1.47091e-59	1.49141	0.972	0.822	3.32824e-55									Anxa2	1.43846e-25	2.17939	0.576	0.447	3.2548e-21			Cth	1.08264e-56	2.94437	0.919	0.383	51.6607
Tfcp2l1	9.31589e-59	1.24538	0.88	0.236	2.10791e-54									Anxa3	1.72576e-25	1.50823	0.567	0.288	3.90487e-21			Ooep	1.1706e-80	2.93916	1	0.788	75.6267
Morc1	4.29168e-55	1.04515	0.986	0.543	9.71078e-51									Cald1	9.12902e-25	1.05323	0.635	0.736	2.06562e-20			Tcf7l2	1.36948e-55	2.88896	0.826	0.14	50.5586
Tsc22d1	1.91653e-54	1.28603	1	0.995	4.33654e-50									Peg10	1.01475e-24	1.09518	0.764	0.976	2.29607e-20			Fam25c	3.46527e-46	2.81482	0.658	0.081	41.1554
Jam2	1.04787e-53	1.42552	0.768	0.038	2.37102e-49									Tagln	1.71776e-24	2.02724	0.739	0.678	3.88678e-20			Sohlh2	9.53338e-52	2.79954	0.764	0.118	46.7159
Gjb3	2.75648e-53	1.00276	0.88	0.26	6.2371e-49									Fabp3	2.96354e-24	1.56795	0.66	0.827	6.70561e-20			Gm13580	1.51432e-55	2.78061	0.64	0.019	50.5149
Tmsb4x	1.5865e-50	1.45304	0.986	0.995	3.58977e-46									T	6.81959e-24	1.28883	0.581	0.543	1.54307e-19			1700013H16Rik	2.55041e-25	2.75787	0.41	0.031	20.2885
Klhl13	4.99369e-46	1.87207	0.894	0.63	1.12992e-41									Vim	6.28266e-23	1.70717	0.709	0.913	1.42158e-18			Aoah	1.45736e-39	2.74154	0.571	0.05	34.5316
Klf4	9.4852e-46	1.10037	0.739	0.082	2.14622e-41									Plaur	2.0987e-22	1.2395	0.576	0.519	4.74874e-18			Rpl10l	9.92903e-42	2.72863	0.764	0.178	36.6982
Stmn2	2.32007e-45	1.73356	0.951	0.981	5.24963e-41									Tubb6	1.48613e-21	1.00733	0.985	1	3.36266e-17			Stra8	1.26276e-26	2.72413	0.466	0.05	21.5938
Slc2a3	3.95275e-45	1.06241	1	0.995	8.94389e-41									Krt19	5.62275e-21	1.2253	0.507	0.279	1.27226e-16			Hesx1	3.95869e-52	2.70925	0.708	0.056	47.0976
Fabp3	3.33915e-44	1.3372	0.958	0.827	7.55549e-40									Gsn	1.28275e-20	1.03013	0.404	0.111	2.90247e-16			Tubb2a	3.5038e-59	2.69037	0.95	0.489	54.1506
Ifitm1	5.46175e-41	1.41191	0.986	0.779	1.23583e-36									Car2	1.87619e-20	1.01701	0.788	0.817	4.24525e-16			Abcb1a	4.52988e-44	2.6034	0.683	0.093	39.0391
Sfn	7.69345e-41	1.34809	0.986	0.928	1.7408e-36									Lgals3	9.16101e-20	1.1081	0.404	0.062	2.07286e-15			Dhrs3	4.09577e-37	2.57925	0.547	0.04	32.0828
Coil	1.29108e-39	1.04828	0.915	0.793	2.92132e-35									Fn1	9.26325e-20	1.20067	0.847	0.957	2.096e-15			Sfrp1	1.41634e-37	2.57504	0.795	0.268	32.544
Sgk1	1.82854e-38	1.27157	0.908	0.716	4.13743e-34									Anxa1	1.86755e-18	1.68774	0.335	0.038	4.2257e-14			Lrrc2	6.07707e-41	2.55363	0.77	0.196	35.9114
Pfkp	3.41668e-37	1.06268	0.986	0.966	7.73092e-33									Cryab	9.78607e-18	1.31508	0.335	0.082	2.21429e-13			Fthl17-ps1	1.45403e-49	2.55265	0.627	0.037	44.5326
Trap1a	4.74538e-28	1.00679	1	0.962	1.07374e-23									Slc2a3	1.04052e-17	1.18832	0.862	0.995	2.35439e-13			Aqp3	2.20792e-52	2.53113	0.957	0.449	47.3512
Dppa3	4.26409e-19	1.29148	0.845	0.827	9.64835e-15									Igf2	1.64707e-16	1.22822	0.33	0.043	3.72684e-12			Zfp57	8.91777e-52	2.52724	0.938	0.33	46.7449
Fam126a	4.62186e-91	2.69906	0.99	0.162	1.04579e-86									Tmsb4x	3.01063e-14	1.71213	0.951	0.995	6.81216e-10			Gli2	4.8587e-42	2.48442	0.621	0.053	37.0086
Pim2	2.84311e-86	2.0721	1	0.69	6.4331e-82									Sprr2a1	1.11421e-12	1.08704	0.232	0.014	2.52112e-08			Prune2	1.61821e-28	2.47926	0.54	0.075	23.4861
Mif	7.84532e-84	1.21842	1	1	1.77516e-79									Col4a1	7.02746e-12	1.06773	0.488	0.269	1.5901e-07			Igfbp2	4.91951e-60	2.47402	0.994	0.639	55.0032
Rpl38	2.14675e-78	1.2833	1	1	4.85745e-74									Pmp22	1.82038e-11	1.00531	0.315	0.12	4.11897e-07			Tgif1	8.63533e-58	2.43313	0.981	0.498	52.7589
Nop10	3.45909e-74	1.04641	1	1	7.82689e-70									Krt7	6.92015e-11	1.01576	0.256	0.192	1.56582e-06			Gsta3	3.2377e-35	2.39576	0.553	0.056	30.1849
Rpl37a	4.94224e-74	1.17289	1	1	1.11828e-69									Lama1	4.85031e-05	1.06514	0.163	0.077	1			Gm2a	3.01275e-53	2.38401	0.975	0.592	48.2162
Emb	1.7189e-71	1.23309	1	0.944	3.88937e-67									Fam126a	1.09823e-106	2.61977	0.99	0.286	2.48496e-102			Tubb2b	1.28853e-55	2.37702	0.994	0.869	50.585
mt-Atp8	3.1027e-71	1.36984	1	0.634	7.02047e-67									Col11a2	4.11746e-95	1.56401	0.942	0.03	9.31658e-91			Gsta4	6.36948e-72	2.37561	1	0.981	66.891
Meg3	4.34401e-71	1.42642	1	0.62	9.8292e-67									mt-Atp8	1.7156e-89	1.37852	1	0.557	3.88189e-85			Mcf2	6.3724e-51	2.35919	0.689	0.05	45.8908
Mdk	1.23702e-70	1.18165	1	0.951	2.799e-66									Itgb2	1.03603e-84	1.79215	0.952	0.113	2.34423e-80			Htra1	6.51904e-41	2.35591	0.839	0.274	35.881
Rps27rt	8.42429e-69	1.03041	1	1	1.90616e-64									Ftl1-ps1	1.35089e-78	1.23111	1	0.985	3.05665e-74			Serpinb6c	6.95498e-36	2.3515	0.571	0.059	30.8528
Slc16a3	1.6041e-68	1.30846	1	0.493	3.6296e-64									Zfp978	1.98307e-70	1.09542	0.995	0.424	4.4871e-66			Tead2	1.35237e-46	2.348	0.888	0.28	41.564
Ftl1-ps1	3.84391e-66	1.18101	1	0.993	8.69762e-62									Kcna7	5.89869e-67	1.69907	0.976	0.443	1.3347e-62			Mme	5.32801e-47	2.30549	0.708	0.075	41.9686
Rps21	8.23525e-63	1.00979	1	1	1.86339e-58									Trpm2	7.16418e-62	1.74601	0.865	0.108	1.62104e-57			Grtp1	2.75068e-39	2.29808	0.801	0.265	34.2557
Rps28	4.25735e-61	1.08361	1	1	9.63311e-57									Gsta4	2.41002e-59	1.11221	1	0.961	5.45315e-55			Ddc	9.4285e-34	2.29554	0.739	0.271	28.7207
Fdps	2.77589e-60	1.16101	1	1	6.281e-56									Dppa5a	1.43487e-57	1.33761	1	0.985	3.24669e-53			Mitf	2.97908e-27	2.24468	0.565	0.106	22.2211
Rps27	3.28563e-60	1.03781	1	1	7.4344e-56									mt-Nd4l	1.68589e-50	1.05606	1	0.985	3.81467e-46			Tcf7l1	1.51246e-53	2.23204	0.925	0.274	48.5155
Col11a2	1.55236e-57	1.50677	0.942	0.225	3.51253e-53									Klhl7	7.94453e-47	1.24516	1	0.591	1.79761e-42			Hspb8	7.93063e-46	2.22701	0.677	0.062	40.7958
Trpm2	5.04553e-57	1.77291	0.865	0.063	1.14165e-52									Mt1	3.91269e-38	1.30913	1	0.97	8.85324e-34			Adh1	3.79718e-27	2.22054	0.429	0.031	22.1157
Kcna7	4.46436e-51	1.67295	0.976	0.592	1.01015e-46									Dhdh	1.50261e-35	1.0186	0.986	0.502	3.39995e-31			Apobec3	9.77701e-45	2.21703	0.907	0.386	39.7049
Dnmt3a	6.02239e-50	1.05226	1	0.739	1.36269e-45									Mt2	4.27123e-33	1.08082	1	0.936	9.6645e-29			Mapt	1.37216e-37	2.17492	0.876	0.358	32.5577
Bst2	1.22534e-49	1.01554	1	0.887	2.77258e-45									Arl5c	9.9909e-27	1.07361	0.933	0.463	2.26064e-22			Cd9	1.02627e-73	2.16974	1	1	68.6839
Itgb2	9.26388e-49	1.66318	0.952	0.415	2.09614e-44									Kdm5a	8.52327e-22	1.03087	1	0.931	1.92856e-17			2410024N13Rik	1.53849e-31	2.16294	0.348	0	26.508
Dnmt3b	1.49331e-44	1.03945	1	0.894	3.37892e-40																	Xlr3a	6.18621e-32	2.15908	0.708	0.24	26.9037
Klhl7	1.09928e-34	1.15974	1	0.711	2.48734e-30																	Hsd17b14	1.81873e-30	2.14705	0.553	0.081	25.4354
Lztr1	1.69503e-34	1.18668	0.99	0.676	3.83535e-30																	Klf4	2.75182e-34	2.14579	0.783	0.249	29.2555
Arl5c	3.33513e-31	1.53119	0.933	0.38	7.54641e-27																	Alpk3	1.27757e-32	2.14266	0.801	0.315	27.5888
Kdm5a	2.16728e-29	1.36916	1	0.915	4.90389e-25																	Smtnl1	1.19588e-37	2.1377	0.534	0.031	32.6175
H2ac23	3.26052e-29	1.19037	1	0.937	7.37758e-25																	Hadh	4.45301e-62	2.13642	1	0.931	57.0465
H2ac24	9.77017e-29	1.03582	1	0.923	2.2107e-24																	Tbx3	3.59691e-50	2.1311	0.814	0.131	45.1392
Dhdh	2.31816e-27	1.38667	0.986	0.669	5.2453e-23																	Zic2	2.22624e-36	2.12644	0.696	0.134	31.3476
																						Dusp27	2.97047e-33	2.11927	0.64	0.128	28.2223
																						Dazl	8.80384e-28	2.11894	0.714	0.215	22.7505
																						Klf9	2.14222e-51	2.11893	0.857	0.174	46.3643
																						Kdelr3	7.87263e-25	2.11227	0.559	0.112	19.799
																						Slc25a20	4.07019e-49	2.09595	0.988	0.832	44.0855
																						Mobp	8.89255e-25	2.09441	0.602	0.171	19.7461
																						Arl14epl	1.55786e-45	2.09401	0.832	0.19	40.5026
																						Phf11d	2.34993e-45	2.08423	0.932	0.349	40.3241
																						Qpct	6.51891e-33	2.08167	0.547	0.065	27.881
																						Xlr3c	9.58961e-28	2.07478	0.665	0.184	22.7133
																						Plin3	2.80569e-27	2.04996	0.578	0.106	22.2471
																						Glb1	3.20762e-45	2.03797	0.925	0.492	40.189
																						Mras	3.49715e-30	2.03066	0.559	0.084	25.1514
																						Idh1	1.98536e-43	2.02791	1	0.931	38.3973
																						H2-M5	3.12638e-32	2.01111	0.497	0.037	27.2001
																						Gtsf1	1.34689e-28	2.00657	0.491	0.056	23.5658
																						Ephx2	2.46576e-30	2.00261	0.888	0.57	25.3032
																						Srrm4os	3.9721e-39	2.00222	0.671	0.103	34.0961
																						Hsf2bp	8.63937e-39	1.9923	0.932	0.436	33.7587
																						Septin1	3.12744e-34	1.978	0.882	0.374	29.2
																						Lrrc15	1.66731e-34	1.9742	0.466	0.019	29.4731
																						A2m	3.90724e-30	1.9684	0.497	0.05	25.1033
																						Fabp3	9.44614e-55	1.96588	1	0.975	49.7199
																						G0s2	9.15272e-25	1.96362	0.354	0.016	19.7336
																						Xlr3b	2.26693e-31	1.96066	0.764	0.255	26.3397
																						Rnpep	1.00395e-39	1.95261	0.913	0.383	34.6934
																						Cd81	1.15835e-34	1.93995	0.988	0.91	29.6313
																						Tmem191c	4.14399e-28	1.93242	0.714	0.224	23.0777
																						Vwf	5.08671e-34	1.93184	0.491	0.028	28.9887
																						Fbxo6	1.64504e-43	1.914	0.994	0.863	38.479
																						Actn2	5.5702e-13	1.89465	0.646	0.333	7.94927
																						Fthl17f	1.02561e-43	1.89396	0.64	0.053	38.6842
																						Mpzl2	1.95588e-33	1.89249	0.571	0.069	28.4038
																						Acaa2	2.77319e-32	1.88646	0.944	0.623	27.2522
																						Ccl25	2.31288e-19	1.87326	0.391	0.078	14.331
																						Cyp39a1	2.19875e-12	1.87133	0.478	0.187	7.35297
																						Lpar1	6.76381e-31	1.86204	0.708	0.171	25.865
																						Ubap1l	4.99433e-21	1.85481	0.304	0.012	15.9967
																						Uhrf1	1.70772e-30	1.85458	0.938	0.67	25.4627
																						Gfpt2	1.33836e-20	1.84899	0.59	0.178	15.5686
																						Irf2bpl	6.0203e-48	1.84518	0.758	0.1	42.9155
																						Dpysl3	1.29658e-33	1.84408	0.559	0.059	28.5823
																						Acsbg3	7.32172e-26	1.83334	0.727	0.268	20.8305
																						Rec114	8.54334e-37	1.83106	0.739	0.196	31.7635
																						Trp53i11	5.6591e-33	1.82872	0.503	0.037	27.9424
																						Acp6	1.78719e-29	1.82302	0.913	0.53	24.443
																						Ly75	5.5803e-29	1.82043	0.621	0.131	23.9485
																						Xlr5c	2.32749e-26	1.81999	0.323	0.003	21.3283
																						Cobl	2.56947e-34	1.81386	0.665	0.131	29.2853
																						Krtdap	1.39697e-15	1.80937	0.621	0.246	10.55
																						Rbpms2	3.53741e-48	1.8053	0.994	0.947	43.1465
																						Slc7a3	9.93228e-14	1.80304	0.646	0.402	8.69809
																						Raet1e	5.03216e-18	1.79546	0.484	0.128	12.9934
																						Cltb	2.0543e-25	1.79211	0.683	0.215	20.3825
																						Sall1	1.25116e-30	1.79209	0.739	0.227	25.5978
																						Aff1	1.91325e-29	1.7881	0.578	0.103	24.4134
																						Rhox1	1.13981e-29	1.77291	0.621	0.118	24.6383
																						Zfp985	4.20481e-23	1.75471	0.901	0.573	18.0714
																						Thrsp	1.26863e-21	1.75175	0.323	0.016	16.5918
																						Tubb3	2.70719e-19	1.74654	0.696	0.305	14.2626
																						Platr3	3.01666e-26	1.74604	0.578	0.128	21.2156
																						Capsl	1.70039e-22	1.73659	0.733	0.33	17.4646
																						Gm12070	1.35721e-70	1.73534	1	0.994	65.5625
																						Nid1	1.9489e-33	1.73316	0.758	0.199	28.4054
																						Msc	1.22427e-27	1.73015	0.82	0.33	22.6073
																						Ankrd35	7.93537e-18	1.72866	0.596	0.209	12.7956
																						H2-M6-ps	8.63756e-29	1.72498	0.447	0.031	23.7588
																						Fcgrt	1.12761e-27	1.71905	0.484	0.062	22.643
																						Xlr5a	1.39162e-27	1.7154	0.335	0.003	22.5516
																						Cyct	3.5799e-32	1.71234	0.801	0.262	27.1413
																						Tcl1	1.06106e-39	1.70879	1	0.813	34.6694
																						Apobec2	1.51275e-23	1.70708	0.497	0.084	18.5154
																						Asns	8.528e-47	1.70449	1	1	41.7643
																						Calcoco2	1.6233e-38	1.70348	0.994	0.941	33.4847
																						Fabp3-ps1	2.0395e-48	1.70237	0.994	0.791	43.3856
																						Nr0b1	8.33312e-18	1.70116	0.708	0.333	12.7743
																						Ak4	6.91699e-33	1.69808	0.882	0.34	27.8552
																						Tmem37	4.08237e-24	1.69486	0.727	0.296	19.0842
																						Phyh	6.98036e-27	1.69462	0.776	0.29	21.8513
																						Bcat2	1.38499e-31	1.6914	0.957	0.654	26.5537
																						Ccnd1	1.32201e-18	1.68739	0.634	0.283	13.5739
																						Crxos	1.47124e-27	1.68559	0.41	0.025	22.5275
																						Cd37	2.6978e-21	1.6822	0.441	0.065	16.2641
																						D1Pas1	9.29218e-30	1.68201	0.528	0.062	24.727
																						1700016D06Rik	2.48502e-26	1.66898	0.416	0.034	21.2998
																						Lama5	2.59853e-29	1.66705	0.652	0.14	24.2804
																						Hap1	6.94853e-28	1.66626	0.658	0.162	22.8533
																						G3bp2	1.4722e-30	1.6596	0.994	0.966	25.5272
																						Pdcl2	1.96355e-29	1.65554	0.497	0.062	24.4021
																						Platr26	6.13868e-20	1.65269	0.578	0.171	14.9071
																						Prelid2	3.16325e-17	1.65206	0.677	0.333	12.195
																						Oas1a	4.49323e-16	1.65112	0.429	0.103	11.0426
																						Spic	4.25932e-14	1.64937	0.273	0.034	9.0658
																						Hk2	1.70396e-28	1.64029	1	0.953	23.4637
																						Qprt	2.21755e-20	1.63872	0.447	0.075	15.3493
																						Cystm1	2.01614e-38	1.63367	0.981	0.614	33.3906
																						Saa3	5.06292e-26	1.63294	0.596	0.137	20.9907
																						Myo1f	1.2913e-21	1.62509	0.298	0.009	16.5841
																						Eps8	5.79663e-26	1.62505	0.677	0.199	20.932
																						Psph	8.31018e-26	1.62316	0.981	0.894	20.7755
																						S100a10	9.89374e-38	1.62119	0.938	0.486	32.6998
																						S100a1	2.22348e-13	1.61936	0.453	0.137	8.34811
																						Marcks	6.84864e-29	1.61854	0.826	0.324	23.8595
																						Laptm5	2.74042e-34	1.6175	0.497	0.031	29.2573
																						Dcbld1	9.08776e-23	1.61634	0.491	0.09	17.7367
																						Dnmt3l	6.92399e-14	1.61085	0.366	0.075	8.85479
																						Fam81a	7.31817e-21	1.60471	0.789	0.389	15.8307
																						Dmtn	1.7106e-16	1.59089	0.429	0.103	11.462
																						Slc16a3	2.97761e-14	1.58161	0.602	0.287	9.22128
																						Acot9	3.08461e-28	1.58048	0.925	0.794	23.2059
																						Dpp4	1.52979e-23	1.57806	0.46	0.065	18.5105
																						Hebp1	8.16326e-27	1.57621	0.609	0.128	21.7833
																						Zic5	7.75899e-28	1.5739	0.54	0.078	22.8053
																						Gm11814	5.86216e-41	1.57387	0.745	0.146	35.9271
																						Vax2	1.57386e-13	1.56907	0.261	0.028	8.49818
																						Mreg	5.97425e-48	1.56578	1	0.991	42.9189
																						Aspa	9.8832e-21	1.56479	0.373	0.037	15.7002
																						Calca	6.64375e-17	1.5646	0.261	0.016	11.8727
																						Ak7	3.59656e-12	1.56433	0.491	0.262	7.13926
																						Kdm5b	9.98403e-40	1.56122	1	0.991	34.6958
																						Dse	5.43049e-29	1.55997	0.795	0.321	23.9603
																						Atp1b2	2.9887e-22	1.55532	0.466	0.081	17.2197
																						Xlr5b	7.51665e-27	1.54745	0.329	0.003	21.8191
																						Med13l	1.97615e-26	1.54411	0.758	0.277	21.3993
																						2210409E12Rik	1.8138e-25	1.54322	0.354	0.012	20.4366
																						Rab4a	1.76389e-30	1.5417	0.932	0.555	25.4487
																						Ccdc93	6.53756e-16	1.54055	0.646	0.333	10.8797
																						Kank4	2.29866e-33	1.53744	0.559	0.059	28.3337
																						Krt17	8.44809e-17	1.53484	0.286	0.022	11.7684
																						Fam178b	3.55527e-18	1.53371	0.702	0.29	13.1443
																						Kdm6b	1.29535e-29	1.53249	0.826	0.327	24.5828
																						Cat	5.65506e-26	1.53191	0.882	0.492	20.9427
																						Hormad1	1.11974e-24	1.53101	0.602	0.14	19.646
																						Nod1	8.49042e-20	1.53026	0.559	0.153	14.7662
																						Ahnak	5.25894e-29	1.52411	0.621	0.118	23.9742
																						Rhox2a	2.54984e-18	1.51787	0.54	0.153	13.2886
																						Abcb1b	8.93468e-19	1.51531	0.646	0.274	13.7441
																						Eras	4.00099e-15	1.51489	0.236	0.019	10.093
																						Syce1	1.37176e-19	1.51467	0.64	0.212	14.5579
																						Idh2	4.16976e-40	1.51017	1	1	35.075
																						Plet1	5.04658e-26	1.4992	0.665	0.187	20.9921
																						Nmnat2	2.57865e-19	1.49811	0.714	0.321	14.2838
																						Mt1	2.93271e-18	1.4917	0.913	0.611	13.2279
																						Fez1	2.74741e-14	1.4914	0.286	0.034	9.25622
																						Rpp25	8.19548e-31	1.4846	1	0.947	25.7816
																						Cidea	7.93424e-14	1.48158	0.18	0.003	8.79564
																						Clstn1	7.31239e-25	1.48072	0.963	0.629	19.8311
																						Cdc42ep3	1.03912e-18	1.48048	0.466	0.097	13.6785
																						Hs6st1	7.65463e-30	1.47685	0.975	0.729	24.8112
																						Glipr2	1.25122e-17	1.47586	0.652	0.271	12.5978
																						Tpi1	3.56416e-34	1.47568	1	0.994	29.1432
																						Btrc	1.6032e-23	1.47073	0.95	0.798	18.4902
																						Crtac1	5.68743e-13	1.46587	0.54	0.243	7.94023
																						1700018B24Rik	9.05093e-18	1.46018	0.311	0.028	12.7384
																						Golm1	4.15219e-23	1.45885	0.752	0.28	18.0769
																						Fthl17d	1.73621e-36	1.45857	0.46	0.012	31.4555
																						Dcaf12l1	4.89208e-16	1.45293	0.429	0.097	11.0057
																						Pold2	2.75131e-28	1.45135	0.981	0.928	23.2556
																						Trib3	3.99789e-12	1.45004	0.602	0.33	7.09331
																						Sgk1	1.89013e-14	1.44548	0.851	0.713	9.41865
																						Gm7336	3.53575e-49	1.44416	1	0.745	44.1467
																						Id2	2.11496e-23	1.44316	0.888	0.511	18.3698
																						Arhgap8	5.07044e-16	1.44262	0.484	0.137	10.9901
																						Epb41l1	3.0922e-23	1.4404	0.621	0.162	18.2049
																						Ociad2	3.65891e-22	1.43858	0.398	0.04	17.1318
																						Morc1	4.38982e-28	1.43845	0.975	0.844	23.0527
																						Pramel7	3.96588e-17	1.43727	0.193	0	12.0968
																						Dnajc6	3.65184e-18	1.43697	0.54	0.159	13.1326
																						Cdk2	1.64978e-23	1.43433	0.851	0.421	18.4777
																						AI662270	5.63475e-20	1.43318	0.484	0.097	14.9443
																						Ets2	2.10942e-19	1.43295	0.615	0.218	14.371
																						Ap2m1	3.44987e-38	1.4321	1	0.988	33.1573
																						Rnf165	2.56301e-20	1.43144	0.373	0.04	15.2864
																						Pgam1	2.21178e-46	1.43074	1	1	41.3504
																						Gstt1	1.0702e-14	1.43073	0.286	0.034	9.66568
																						Oas1g	1.19838e-16	1.42909	0.528	0.171	11.6165
																						Rhox13	3.81765e-15	1.42642	0.261	0.025	10.1133
																						Tulp2	4.87463e-12	1.42481	0.373	0.109	7.0072
																						Cndp2	3.19779e-27	1.4246	1	0.994	22.1903
																						Ndufb11b	2.43454e-23	1.42132	0.41	0.04	18.3087
																						Skida1	3.47501e-21	1.41775	0.447	0.069	16.1542
																						2300002M23Rik	7.71898e-22	1.41599	0.273	0.003	16.8076
																						Phgdh	1.08005e-23	1.4143	0.981	0.935	18.6617
																						Tspo2	1.42147e-19	1.41055	0.28	0.012	14.5424
																						Rab31	4.92243e-14	1.40684	0.609	0.246	9.00296
																						Cpn1	3.11741e-17	1.40596	0.708	0.333	12.2013
																						Msra	9.46061e-13	1.40412	0.484	0.174	7.71922
																						Xpnpep1	4.29598e-40	1.40114	1	0.997	35.0621
																						Pdgfc	2.24464e-24	1.40112	0.472	0.062	19.344
																						Frmd6	5.17384e-21	1.39643	0.708	0.265	15.9813
																						Esx1	4.3244e-14	1.39383	0.261	0.025	9.05922
																						Impa2	1.09876e-23	1.39337	0.95	0.741	18.6542
																						Ppp1r1a	1.20282e-27	1.39176	0.435	0.031	22.6149
																						Gm13230	1.22835e-28	1.39078	0.472	0.047	23.6058
																						Serp2	1.015e-23	1.38768	0.578	0.134	18.6887
																						Pltp	5.46528e-17	1.38507	0.72	0.34	11.9575
																						Rasip1	1.04963e-18	1.38506	0.491	0.112	13.6741
																						Tmem51	4.93431e-15	1.38098	0.615	0.271	10.0019
																						Gpat2	2.3746e-16	1.37801	0.565	0.184	11.3196
																						Nkain4	1.26482e-13	1.37545	0.596	0.28	8.59311
																						Urah	1.12416e-16	1.37545	0.578	0.202	11.6443
																						Pfkl	1.10353e-21	1.3712	1	0.919	16.6524
																						1700057H21Rik	6.19668e-21	1.36942	0.329	0.022	15.903
																						Rhox5	3.4674e-17	1.36885	0.907	0.854	12.1551
																						Tacc1	2.84232e-22	1.36846	0.851	0.421	17.2415
																						Sh3d19	1.77704e-25	1.36768	0.714	0.231	20.4454
																						Gm5559	5.29643e-47	1.3676	0.981	0.826	41.9712
																						Vdac1	1.07846e-41	1.36655	1	1	36.6623
																						Nudt17	9.99565e-13	1.36644	0.36	0.087	7.69533
																						Tenm4	9.04371e-19	1.3619	0.596	0.187	13.7388
																						Rab29	2.75526e-15	1.36183	0.435	0.103	10.255
																						Otx2	5.23619e-17	1.36104	0.491	0.125	11.9761
																						Slc66a2	2.90816e-13	1.3568	0.273	0.037	8.23153
																						Npl	4.56562e-12	1.35532	0.509	0.206	7.03564
																						Lamc2	3.35467e-24	1.35479	0.596	0.137	19.1695
																						Smpd2	3.04673e-14	1.35328	0.72	0.393	9.21131
																						2200002D01Rik	3.01815e-28	1.35166	0.677	0.171	23.2154
																						Ssr2	1.0857e-48	1.35064	1	1	43.6594
																						Arhgef18	7.24205e-18	1.34964	0.671	0.271	12.8353
																						Mdk	2.46299e-37	1.34861	0.975	0.832	32.3037
																						Gm14760	1.61777e-58	1.34753	1	0.988	53.4862
																						Gatad1	3.39409e-23	1.34542	0.969	0.885	18.1644
																						Nynrin	9.48776e-21	1.34454	0.64	0.199	15.718
																						Defb42	1.22568e-15	1.34241	0.379	0.072	10.6068
																						Aldoa	3.70127e-51	1.34043	1	1	46.1268
																						Fthl17e	3.96974e-33	1.33723	0.46	0.022	28.0964
																						Mettl25	3.82864e-20	1.33341	0.82	0.464	15.1121
																						Swt1	4.35418e-23	1.33057	0.981	0.91	18.0562
																						Ap2m1-ps	1.74093e-32	1.32936	0.981	0.838	27.4544
																						Gm12463	2.04891e-35	1.32783	0.466	0.016	30.3836
																						Npr1	1.20822e-30	1.32486	0.795	0.255	25.613
																						Plaat3	6.50231e-20	1.32278	0.919	0.583	14.8821
																						Cyp2b23	5.39697e-20	1.3219	0.261	0.006	14.963
																						Ly6e	6.13074e-20	1.32188	0.969	0.907	14.9076
																						Birc7	4.45721e-14	1.32004	0.211	0.009	9.04608
																						Abat	1.02341e-11	1.31744	0.335	0.078	6.68509
																						Magea13	2.86041e-07	1.31616	0.217	0.05	2.23871
																						Pgm2	1.94915e-19	1.31444	0.907	0.604	14.4053
																						Mical1	3.62536e-31	1.3143	0.503	0.044	26.1358
																						Chac1	2.18183e-07	1.31412	0.435	0.196	2.35632
																						Hal	2.67686e-13	1.31216	0.292	0.044	8.26752
																						Pgc	1.02921e-19	1.31039	0.385	0.05	14.6826
																						4930591A17Rik	9.63707e-23	1.30913	0.398	0.037	17.7112
																						Mtarc2	1.98719e-20	1.30646	0.919	0.695	15.3969
																						Pgd	1.13749e-25	1.30549	0.994	0.941	20.6392
																						Dppa5a	3.16681e-30	1.30407	1	0.997	25.1945
																						Zfp600	2.98096e-22	1.30335	0.807	0.421	17.2208
																						Sult6b1	3.20961e-17	1.30294	0.497	0.131	12.1887
																						Plpp3	2.19726e-20	1.30262	0.82	0.399	15.3533
																						Dbi	2.69029e-49	1.30065	1	1	44.2653
																						Ech1	3.29006e-22	1.30048	0.981	0.913	17.1779
																						Xlr4c	1.64361e-19	1.29407	0.509	0.125	14.4793
																						C130073F10Rik	8.03394e-16	1.29354	0.273	0.022	10.7902
																						Sumo1	3.76251e-44	1.29305	1	1	39.1197
																						Zfp978	3.68318e-25	1.29267	0.839	0.393	20.1289
																						Tmem40	1.29275e-14	1.29097	0.602	0.243	9.58363
																						Prdm16	4.10894e-18	1.28986	0.416	0.072	13.0814
																						B3glct	2.6059e-18	1.28663	0.876	0.573	13.2792
																						Ube2l6	1.02428e-11	1.28631	0.534	0.218	6.68472
																						Ltbp4	5.09281e-15	1.28559	0.696	0.346	9.98819
																						Myof	1.30186e-18	1.28558	0.646	0.227	13.5806
																						Fkbp6	1.13882e-14	1.28344	0.658	0.287	9.63869
																						Pcolce2	3.40824e-13	1.28286	0.696	0.355	8.16261
																						1700042O10Rik	5.41562e-20	1.28137	0.255	0.003	14.9615
																						Iqca	1.21375e-18	1.27931	0.236	0.003	13.611
																						Bmerb1	3.49256e-13	1.27798	0.422	0.115	8.152
																						Lamc1	2.38212e-22	1.27733	0.988	0.829	17.3182
																						Gins2	6.49434e-16	1.27622	0.913	0.757	10.8826
																						Klhl7	9.91439e-12	1.27607	0.665	0.346	6.69888
																						Chmp4c	5.70026e-20	1.27144	0.944	0.782	14.9392
																						Stc2	2.91763e-09	1.27071	0.36	0.115	4.23011
																						Large2	3.1699e-13	1.26964	0.522	0.196	8.1941
																						Mtln	2.05368e-25	1.26813	0.888	0.511	20.3826
																						Aloxe3	1.58409e-13	1.26785	0.366	0.078	8.49536
																						Sparc	3.45625e-21	1.26718	0.994	1	16.1565
																						Ephx1	1.2907e-09	1.26632	0.534	0.277	4.58432
																						Myl7	5.18922e-17	1.26453	0.335	0.04	11.98
																						Denn2b	8.59716e-19	1.26286	0.54	0.143	13.7608
																						Smyd3	1.97045e-25	1.2625	0.963	0.897	20.4006
																						Tspan17	9.62073e-13	1.26248	0.516	0.24	7.71194
																						Aard	4.24866e-17	1.26152	0.876	0.589	12.0669
																						Chst3	4.062e-24	1.26128	0.36	0.019	19.0864
																						Fthl17b	5.60709e-33	1.25855	0.453	0.019	27.9464
																						Galnt6	2.53824e-21	1.25821	0.646	0.196	16.2906
																						D630023F18Rik	1.26454e-11	1.25585	0.404	0.118	6.59321
																						Clmp	4.38935e-18	1.25469	0.41	0.069	13.0527
																						Shmt2	4.40592e-19	1.25452	0.981	0.984	14.0511
																						Gm11627	7.0053e-21	1.25203	0.36	0.031	15.8497
																						Slc4a5	4.39067e-10	1.25145	0.553	0.274	5.05261
																						Aass	1.81669e-13	1.2497	0.205	0.012	8.43586
																						Eif2s2	4.7993e-58	1.2489	1	1	53.014
																						Rnd3	4.77823e-23	1.24833	0.547	0.112	18.0159
																						Inpp5d	8.30017e-22	1.24675	0.901	0.564	16.7761
																						Pzp	6.76654e-24	1.24616	0.472	0.065	18.8648
																						Nf1	7.66418e-27	1.24584	0.571	0.103	21.8107
																						Noxred1	1.23365e-17	1.24094	0.478	0.118	12.604
																						Icam1	1.13582e-12	1.24068	0.752	0.458	7.63983
																						Cebpzos	7.89517e-37	1.23948	0.988	0.947	31.7978
																						Dhdh	3.76009e-08	1.23897	0.764	0.514	3.11995
																						Gapdh	5.04038e-81	1.23862	1	1	75.9927
																						Gm6682	1.82027e-34	1.23854	0.981	0.807	29.435
																						Il17b	1.42365e-16	1.23849	0.28	0.022	11.5417
																						Saa2	2.7726e-16	1.23808	0.28	0.022	11.2523
																						Slc25a5	6.07498e-48	1.23743	1	1	42.9116
																						Macroh2a2	3.3413e-21	1.23735	0.516	0.106	16.1712
																						Psma8	3.33944e-17	1.23708	0.528	0.146	12.1715
																						Pipox	1.04232e-15	1.23597	0.832	0.52	10.6771
																						Bcam	5.17668e-14	1.23592	0.447	0.137	8.98109
																						Kank2	5.30271e-19	1.23386	0.888	0.601	13.9706
																						Gm14820	3.47892e-24	1.23367	0.398	0.031	19.1537
																						Serpinb6a	6.69205e-25	1.23186	0.963	0.941	19.8696
																						Car2	3.77249e-10	1.22932	0.547	0.259	5.11852
																						Mtus2	6.17535e-18	1.22909	0.571	0.174	12.9045
																						Gabbr1	1.86638e-28	1.22769	0.547	0.081	23.4241
																						Ccdc43	7.77826e-23	1.22667	0.957	0.847	17.8043
																						A930004D18Rik	4.44231e-17	1.22656	0.379	0.062	12.0475
																						Capn5	1.59303e-19	1.22616	0.565	0.153	14.4929
																						Crygc	6.77834e-19	1.22486	0.255	0.006	13.864
																						Ninl	1.31449e-13	1.22433	0.72	0.364	8.57639
																						Lncenc1	1.08638e-26	1.22263	0.795	0.28	21.6592
																						2810025M15Rik	2.44759e-30	1.22237	1	1	25.3064
																						S100a11	2.15547e-30	1.22193	1	0.944	25.3616
																						Susd2	2.10912e-11	1.21791	0.429	0.137	6.37104
																						Itm2a	2.81394e-16	1.21757	0.435	0.097	11.2458
																						Xlr4b	1.1595e-16	1.21704	0.478	0.125	11.6309
																						Hspb1	2.67362e-25	1.21647	1	0.997	20.268
																						Fkbp11	4.27688e-12	1.2109	0.683	0.396	7.06402
																						Irag2	1.49696e-16	1.20859	0.267	0.019	11.5199
																						Atp6v0a4	2.5782e-19	1.20782	0.28	0.012	14.2838
																						Tdrp	8.51497e-19	1.20742	0.851	0.477	13.765
																						Tesc	1.32651e-14	1.20579	0.391	0.084	9.57243
																						Ly6g6e	2.07979e-15	1.20392	0.851	0.526	10.3771
																						Arih2	3.20875e-31	1.20107	0.994	0.994	26.1888
																						Lrig3	1.97929e-14	1.19993	0.41	0.103	9.39863
																						1700049E17Rik2	3.347e-10	1.1984	0.224	0.037	5.17049
																						Praf2	3.87789e-20	1.19593	0.913	0.751	15.1065
																						Tubb6	4.41678e-15	1.19538	0.876	0.604	10.05
																						Prorp	3.79462e-15	1.19197	0.888	0.729	10.116
																						Mymx	1.50912e-13	1.19024	0.609	0.249	8.51642
																						Platr14	3.73956e-21	1.18928	0.938	0.607	16.1223
																						Aim2	1.89415e-14	1.18816	0.354	0.065	9.41773
																						Clybl	3.93558e-18	1.18816	0.901	0.732	13.1001
																						Nfib	1.51356e-24	1.18772	0.646	0.168	19.5151
																						Fbxo15	1.06033e-25	1.18746	1	0.981	20.6697
																						Trerf1	6.51678e-18	1.18499	0.683	0.271	12.8811
																						Fam169b	1.21764e-13	1.18331	0.801	0.483	8.60962
																						Pcolce	4.69884e-24	1.17893	0.522	0.09	19.0232
																						Gm15402	7.9284e-22	1.17873	0.522	0.106	16.796
																						Ddah2	8.99737e-19	1.17859	0.981	0.925	13.741
																						Tnnt1	3.80317e-09	1.17796	0.634	0.396	4.115
																						Pgpep1l	1.6849e-18	1.17678	0.398	0.065	13.4686
																						Rnf5	6.92361e-21	1.17645	0.938	0.773	15.8548
																						Fig4	7.71149e-16	1.17625	0.758	0.43	10.808
																						Elobl	1.20633e-22	1.17506	0.323	0.012	17.6137
																						Pgk1	4.20981e-39	1.17492	1	1	34.0709
																						Dtx1	6.60888e-11	1.17294	0.317	0.081	5.87502
																						Pdia6	3.17392e-28	1.17248	1	1	23.1935
																						Prdx6	2.45679e-40	1.17124	1	1	35.3048
																						Steap3	2.42587e-14	1.16623	0.671	0.299	9.31028
																						Gm6798	1.81827e-28	1.16384	0.994	0.822	23.4355
																						BC064078	1.37295e-12	1.16338	0.298	0.05	7.55749
																						Dusp12	5.87383e-19	1.15863	0.957	0.863	13.9262
																						Hhip	2.5757e-22	1.15529	0.329	0.016	17.2842
																						Idh3a	5.41121e-24	1.15186	0.994	0.978	18.9618
																						Anxa4	9.24194e-10	1.15149	0.373	0.118	4.72938
																						Trap1a	2.14282e-29	1.14996	0.981	0.81	24.3642
																						Nudcd2	1.26837e-32	1.14821	1	0.991	27.5919
																						Folr1	1.83147e-20	1.14123	0.969	0.95	15.4323
																						Gli1	3.50872e-18	1.1399	0.373	0.05	13.15
																						Ptges	6.22172e-09	1.13907	0.36	0.128	3.90123
																						Ass1	4.24164e-21	1.13828	1	0.928	16.0676
																						Tet2	1.96452e-11	1.13611	0.888	0.676	6.40189
																						Smim14	1.76458e-17	1.13555	0.944	0.723	12.4485
																						Ccdc88c	3.91596e-23	1.13504	0.516	0.093	18.1023
																						Gm5529	1.48076e-23	1.13359	0.82	0.436	18.5247
																						Ubxn11	2.1959e-11	1.13302	0.404	0.121	6.35353
																						Myo18a	4.32039e-15	1.13225	0.609	0.237	10.0596
																						Fbxo27	1.1021e-15	1.13177	0.634	0.246	10.6529
																						Rapsn	4.2644e-15	1.13169	0.466	0.131	10.0653
																						Agrn	1.95439e-27	1.13143	0.994	0.907	22.4041
																						Bcat1	4.24737e-24	1.13129	0.963	0.95	19.067
																						Got1	3.5209e-33	1.12843	1	0.994	28.1485
																						Copz2	3.29986e-09	1.12759	0.441	0.178	4.17665
																						Eif4ebp1	1.45397e-48	1.12739	1	1	43.5326
																						Gm10800	2.01881e-11	1.1252	0.342	0.081	6.39005
																						Ism2	6.16352e-17	1.12515	0.311	0.031	11.9053
																						Ldha-ps2	2.15546e-39	1.12306	0.621	0.062	34.3616
																						Adgre5	8.11305e-26	1.12187	0.814	0.315	20.786
																						Ankrd9	3.55625e-07	1.11898	0.373	0.178	2.14415
																						Slc51a	1.49729e-13	1.11882	0.18	0.003	8.51984
																						Sod2	1.53687e-39	1.11864	1	1	34.5085
																						Xlr4a	3.72138e-19	1.11843	0.516	0.121	14.1244
																						Zmat5	1.82944e-23	1.11806	0.988	0.941	18.4328
																						Gm53	1.86816e-20	1.11676	0.379	0.04	15.4237
																						Cldn4	1.31588e-18	1.11496	0.801	0.377	13.5759
																						Atp6v0c	5.04822e-29	1.11448	1	0.997	23.992
																						Mylpf	2.21111e-25	1.11353	1	0.963	20.3505
																						Gpx4	1.27514e-60	1.11328	1	1	55.5896
																						Ddx3y	5.12807e-19	1.1124	0.59	0.174	13.9852
																						Sap30	4.26729e-18	1.11056	0.789	0.386	13.065
																						Cdk18	2.82853e-16	1.10942	0.28	0.022	11.2436
																						Itga6	8.99912e-24	1.10777	0.894	0.47	18.7409
																						Lrriq4	1.98439e-12	1.1076	0.553	0.221	7.39752
																						Lgals3	3.97567e-09	1.10723	0.602	0.321	4.09573
																						Pgam1-ps2	4.53029e-44	1.10645	1	1	39.039
																						Apoc2	3.86724e-17	1.10528	0.578	0.184	12.1077
																						Scpep1	1.46197e-23	1.10323	1	0.984	18.5302
																						Naa11	2.14703e-14	1.10298	0.323	0.05	9.3633
																						Gm11525	9.13964e-09	1.10206	0.609	0.321	3.73421
																						Msln	1.66315e-12	1.1018	0.18	0.006	7.47421
																						Gjb4	3.8262e-08	1.10109	0.298	0.09	3.11238
																						Gm13292	5.84899e-38	1.1002	1	0.966	32.9281
																						Gm12537	3.66893e-34	1.09959	0.994	0.872	29.1306
																						Tacc2	1.2307e-18	1.09941	0.851	0.492	13.605
																						Spint1	6.49726e-21	1.09775	0.559	0.137	15.8824
																						Elf3	6.13143e-11	1.09493	0.882	0.857	5.90758
																						Gm10069	1.0899e-08	1.09211	0.578	0.34	3.65776
																						Chka	4.51917e-19	1.08963	0.758	0.333	14.0401
																						Capns1	8.4076e-23	1.08856	1	1	17.7705
																						Pkp3	3.75302e-11	1.08806	0.354	0.093	6.12076
																						Dmrtc1c2	5.23514e-14	1.08542	0.379	0.081	8.97621
																						Gab1	5.12976e-28	1.08484	0.975	0.592	22.985
																						Vdac2	2.06023e-37	1.08448	1	1	32.3812
																						Cdo1	2.65867e-08	1.08402	0.484	0.243	3.27048
																						Impa1	1.18362e-15	1.08228	0.944	0.866	10.6219
																						Dkkl1	6.34849e-15	1.08184	0.323	0.047	9.89247
																						Lactb2	8.84083e-22	1.08089	1	0.997	16.7487
																						Atp6v0c-ps2	5.96524e-25	1.08033	1	0.994	19.9195
																						Ptprf	4.19934e-26	1.0788	1	0.882	21.072
																						Depdc7	1.14515e-10	1.07797	0.385	0.118	5.63628
																						Dlgap1	1.47142e-18	1.07716	0.416	0.069	13.5274
																						Acly	1.1488e-23	1.07474	0.994	0.994	18.6349
																						Rnf19b	2.82097e-14	1.0733	0.925	0.657	9.24474
																						Ctdsp2	8.28476e-22	1.07293	0.925	0.564	16.7769
																						Rbm44	6.52403e-13	1.07034	0.46	0.143	7.88063
																						Mob4	1.65739e-20	1.06896	1	0.978	15.4757
																						Smtnl2	1.9362e-13	1.06851	0.95	0.801	8.40819
																						Tyro3	1.07976e-15	1.06695	0.783	0.421	10.6618
																						Triml2	2.13168e-14	1.06567	0.863	0.555	9.36642
																						Sucla2	1.90923e-24	1.06555	0.994	0.994	19.4143
																						Pde4d	4.57409e-09	1.06363	0.553	0.28	4.03484
																						Nfkbia	4.96188e-13	1.0631	0.925	0.72	7.9995
																						Hormad2	3.65806e-15	1.06118	0.634	0.252	10.1319
																						Aire	8.4036e-11	1.06073	0.18	0.012	5.77068
																						St6galnac4	1.71141e-08	1.05943	0.801	0.651	3.46179
																						Camk2n1	2.49496e-20	1.05627	0.391	0.047	15.2981
																						Palm3	3.48307e-08	1.05592	0.366	0.146	3.15318
																						Gm15286	9.56908e-18	1.05522	0.466	0.103	12.7143
																						Tex19.1	3.54096e-12	1.0548	0.87	0.648	7.14602
																						Trim8	4.23592e-22	1.05412	0.832	0.377	17.0682
																						Pigp	1.63888e-27	1.0526	1	0.994	22.4806
																						Nanog	3.65824e-26	1.05201	1	0.997	21.1319
																						Pgam2	3.64987e-10	1.05011	0.242	0.047	5.13287
																						Nsf	2.92217e-19	1.04952	0.963	0.801	14.2294
																						Dppa2	2.33262e-18	1.04904	0.988	0.925	13.3273
																						Msi1	7.24019e-22	1.04836	0.435	0.059	16.8354
																						Gyg	2.12781e-12	1.0483	0.565	0.234	7.36721
																						Cox5a	6.32877e-55	1.04645	1	1	49.8938
																						Ncoa1	2.75028e-09	1.0461	0.658	0.368	4.25577
																						Mpv17l	1.40443e-10	1.04555	0.72	0.43	5.54764
																						Xaf1	7.43022e-11	1.04555	0.503	0.209	5.82414
																						Timm8a2	1.70927e-15	1.04361	0.261	0.019	10.4623
																						Lyplal1	4.51621e-13	1.04313	0.913	0.72	8.04037
																						Ccn2	4.05306e-10	1.04268	0.565	0.268	5.08736
																						Plgrkt	6.53608e-13	1.04112	0.602	0.262	7.87983
																						Cacybp	1.20182e-33	1.03982	1	1	28.6153
																						Gm2606	4.46956e-26	1.03923	0.776	0.315	21.0449
																						Creg1	2.33884e-11	1.039	0.925	0.732	6.32614
																						Ostm1	2.01427e-11	1.03837	0.77	0.449	6.39103
																						Cdc42se1	9.0465e-13	1.03779	0.627	0.28	7.73866
																						Basp1	2.08333e-23	1.03733	0.969	0.657	18.3764
																						Pcsk6	3.11874e-15	1.03688	0.783	0.405	10.2012
																						Gabarapl2	7.38459e-20	1.03657	1	1	14.8268
																						Stat6	3.16201e-15	1.03507	0.758	0.38	10.1952
																						Agpat5	1.04005e-09	1.03486	0.925	0.757	4.67809
																						Fkbp3	3.33901e-39	1.03461	1	1	34.1715
																						Tmem14a	6.82766e-12	1.03459	0.385	0.106	6.86087
																						Ldhc	3.84753e-10	1.0338	0.311	0.081	5.10996
																						Cmtm7	4.61707e-12	1.03344	0.863	0.639	7.03078
																						Rab3b	5.1892e-10	1.03267	0.776	0.508	4.98004
																						Tmem41a	3.08539e-10	1.03127	0.578	0.274	5.20583
																						Cox7b2	1.14529e-19	1.02986	0.298	0.016	14.6362
																						Gm5847	2.7043e-12	1.02877	0.82	0.623	7.26309
																						Amotl1	3.89928e-15	1.02868	0.534	0.174	10.1042
																						Bzw2	4.05106e-17	1.02848	0.981	0.882	12.0876
																						Schip1	3.64026e-20	1.0279	0.969	0.695	15.134
																						Dtwd2	5.32218e-11	1.02697	0.758	0.483	5.96905
																						Col9a2	6.31288e-09	1.02674	0.671	0.442	3.89492
																						Gipc2	4.1988e-12	1.02577	0.453	0.153	7.07202
																						Ddah1	1.0507e-08	1.02439	0.683	0.414	3.67367
																						Catsperz	5.30964e-13	1.02307	0.28	0.04	7.97008
																						Gstp2	1.59502e-20	1.02281	0.994	0.963	15.4924
																						Plpp1	5.22102e-14	1.01872	0.969	0.907	8.97739
																						Slc41a1	2.54956e-08	1.01832	0.621	0.364	3.28868
																						Gcnt1	1.42608e-07	1.01773	0.335	0.118	2.541
																						Lrch1	2.77044e-15	1.01737	0.497	0.143	10.2526
																						Ppp1r14a	2.57744e-16	1.01657	0.894	0.589	11.284
																						Gpa33	7.85327e-15	1.01304	0.652	0.277	9.80009
																						Mypn	1.32219e-21	1.01259	0.342	0.022	16.5739
																						Tdgf1	6.3164e-11	1.01217	0.969	0.994	5.89467
																						Prkar2a	1.90258e-10	1.01194	0.484	0.196	5.4158
																						Yif1a	6.50992e-12	1.01002	0.938	0.835	6.88157
																						Prrc1	5.46167e-20	1.00874	0.981	0.891	14.9578
																						Pga5	3.6164e-11	1.00804	0.211	0.022	6.13687
																						Vat1	5.40049e-19	1.00626	0.764	0.34	13.9627
																						Snta1	4.34869e-08	1.00599	0.509	0.249	3.05679
																						Ttl	4.30049e-10	1.00372	0.596	0.318	5.06163
																						Epop	2.83743e-16	1.00367	0.851	0.511	11.2422
																						Epas1	9.67016e-13	1.00345	0.938	0.763	7.70971
																						Tstd3	2.70294e-15	1.00264	0.391	0.078	10.2633
																						Dpys	1.70288e-10	1.00154	0.404	0.131	5.46396
																						Igf2	2.46024e-14	-4.6119	0.012	0.265	9.30417
																						H19	7.87306e-37	-3.73975	0.342	0.872	31.799
																						Hmgn5	9.88926e-104	-3.65509	0.739	0.994	98.7
																						Lef1	4.28945e-64	-3.51363	0.186	0.838	59.0627
																						Peg10	1.43365e-07	-3.3599	0.199	0.371	2.5387
																						Gm11914	3.88363e-73	-2.84265	0.366	0.938	68.1059
																						Tdrd5	6.46964e-54	-2.6796	0.311	0.86	48.8843
																						Peg3	3.18934e-74	-2.67905	0.913	1	69.1914
																						Slc40a1	1.1863e-42	-2.64281	0.23	0.813	37.621
																						Gng12	9.65319e-69	-2.58325	0.696	0.988	63.7105
																						Id3	4.28062e-76	-2.57928	0.714	0.994	71.0636
																						Slc30a2	2.10045e-48	-2.50159	0.335	0.916	43.3728
																						Prkch	1.76794e-35	-2.49378	0.199	0.667	30.4477
																						Fstl1	2.59966e-27	-2.44178	0.584	0.891	22.2802
																						BC048679	1.12023e-46	-2.39571	0.41	0.938	41.6458
																						Ttc28	7.60859e-51	-2.38183	0.342	0.9	45.8138
																						Pik3cd	6.39676e-43	-2.37985	0.447	0.903	37.8892
																						Dennd1c	1.11689e-45	-2.32996	0.41	0.91	40.6471
																						Dusp4	1.59722e-37	-2.29953	0.255	0.782	32.4918
																						Spry4	5.40405e-31	-2.26155	0.273	0.723	25.9624
																						Esrp1	4.78227e-61	-2.25973	0.522	0.969	56.0155
																						Cldn7	1.56992e-49	-2.25604	0.484	0.96	44.4993
																						Dnd1	1.54995e-42	-2.25183	0.559	0.944	37.5048
																						Trim44	5.26201e-37	-2.25027	0.429	0.829	31.974
																						Rbp1	1.70323e-19	-2.23015	0.323	0.667	14.4639
																						Efcab10	9.32051e-41	-2.18278	0.41	0.875	35.7257
																						Lrrfip1	2.32938e-41	-2.15671	0.385	0.888	36.3279
																						Tapbp	6.30828e-49	-2.14778	0.683	0.978	43.8952
																						Slc5a5	1.34696e-26	-2.1468	0.168	0.589	21.5658
																						Ammecr1	2.58259e-40	-2.1392	0.54	0.913	35.2831
																						Dpysl2	1.69519e-27	-2.13209	0.745	0.956	22.4659
																						Akt1	1.00097e-56	-2.12923	0.646	0.981	51.6947
																						Nsd2	4.18224e-60	-2.12315	0.739	0.981	55.0737
																						Ddx58	2.78093e-30	-2.11893	0.398	0.816	25.251
																						Ier3	3.85776e-22	-2.10243	0.398	0.71	17.1088
																						Pdzd4	3.91617e-46	-2.09832	0.559	0.928	41.1023
																						Adam19	4.78991e-66	-2.09105	0.814	1	61.0148
																						Aif1l	5.3711e-51	-2.06706	0.565	0.975	45.9651
																						Ap3b2	5.06856e-50	-2.05198	0.789	0.972	44.9903
																						Igsf21	6.70415e-19	-2.03381	0.149	0.461	13.8688
																						Slc1a3	1.22395e-27	-2.03324	0.534	0.872	22.6074
																						Pxdc1	2.64067e-21	-2.02618	0.112	0.489	16.2734
																						Meg3	8.35398e-11	-2.01361	0.298	0.514	5.77325
																						Axin2	1.54037e-32	-2.00531	0.161	0.667	27.5075
																						Sptbn2	1.72941e-56	-2.00307	0.807	0.991	51.4572
																						Crispld2	1.89861e-32	-2.00023	0.261	0.748	27.4167
																						Bmp4	6.56639e-12	-1.98944	0.118	0.377	6.87782
																						Enpp2	2.18015e-22	-1.97278	0.031	0.414	17.3567
																						Lats2	2.43765e-24	-1.97248	0.062	0.483	19.3082
																						Mark1	1.31695e-27	-1.96417	0.398	0.754	22.5756
																						Mapk13	9.18361e-51	-1.95143	0.609	0.984	45.7321
																						Parp12	9.10941e-35	-1.9486	0.509	0.894	29.7357
																						Slc38a3	1.11274e-19	-1.94344	0.099	0.414	14.6488
																						Rai1	2.52413e-40	-1.93732	0.882	0.984	35.293
																						Gjc1	1.54218e-60	-1.93446	0.807	0.997	55.507
																						Dusp6	3.56196e-35	-1.93371	0.466	0.879	30.1435
																						Cpeb1	1.16376e-32	-1.93186	0.273	0.779	27.6293
																						Nlgn2	8.18438e-42	-1.91157	0.553	0.925	36.7822
																						Il17rd	1.06633e-37	-1.91028	0.491	0.891	32.6673
																						Efnb1	3.53172e-21	-1.90912	0.174	0.536	16.1472
																						Pdgfa	3.21931e-49	-1.90312	0.702	0.984	44.1874
																						Lhx1	1.451e-23	-1.89893	0.006	0.368	18.5335
																						Rgs16	1.09944e-19	-1.88163	0.093	0.455	14.654
																						Maco1	2.82771e-53	-1.87981	0.714	0.984	48.2437
																						Cnpy1	9.86267e-21	-1.87773	0.416	0.682	15.7011
																						Ier5	2.70321e-24	-1.87498	0.137	0.555	19.2633
																						mt-Rnr1	2.63156e-105	-1.86424	1	1	100.275
																						Cyria	4.54228e-23	-1.85915	0.174	0.564	18.0379
																						Bbx	4.70588e-40	-1.84391	0.876	0.997	35.0225
																						Arhgap42	1.72275e-37	-1.8335	0.416	0.903	32.4589
																						Abcg1	1.0575e-34	-1.82015	0.534	0.956	29.6709
																						Pdk1	2.97309e-39	-1.8174	0.739	0.972	34.2219
																						Arhgef28	8.29452e-22	-1.81292	0.087	0.48	16.7764
																						Slc39a14	9.48314e-37	-1.79413	0.46	0.903	31.7182
																						Etv4	5.15856e-27	-1.79123	0.491	0.819	21.9826
																						Ptpn3	1.51052e-33	-1.79082	0.565	0.913	28.516
																						Rab27a	1.06581e-37	-1.78899	0.683	0.981	32.6675
																						Irf1	3.38142e-38	-1.77951	0.752	0.981	33.166
																						Plcd1	7.61566e-42	-1.77515	0.696	0.984	36.8134
																						Isl2	9.9875e-20	-1.77054	0.149	0.511	14.6957
																						Rnf182	1.5261e-18	-1.75334	0.416	0.729	13.5116
																						Lgals1	3.19661e-55	-1.73679	0.894	0.997	50.1905
																						Selenop	1.63743e-22	-1.73014	0.547	0.885	17.481
																						Lhpp	1.85062e-23	-1.72787	0.435	0.835	18.4278
																						Pla2g4e	4.95804e-25	-1.71541	0.155	0.614	19.9998
																						Sik3	3.13084e-47	-1.70829	0.696	0.988	42.1995
																						Sdc1	2.21355e-37	-1.70705	0.658	0.96	32.3501
																						Gclc	1.75183e-39	-1.70612	0.584	0.963	34.4517
																						Pkdcc	4.66798e-17	-1.70493	0.05	0.371	12.026
																						Atp10a	7.75856e-28	-1.69592	0.385	0.807	22.8054
																						Soat1	7.20696e-31	-1.69195	0.596	0.941	25.8374
																						Npnt	6.94771e-17	-1.68638	0.255	0.555	11.8533
																						Amot	1.12088e-19	-1.68623	0.18	0.526	14.6456
																						Psme2	3.09781e-59	-1.68599	0.963	1	54.2041
																						Tes	3.68163e-39	-1.68513	0.683	0.981	34.1291
																						Uaca	1.42694e-31	-1.66238	0.814	0.978	26.5407
																						Phf19	4.83261e-21	-1.65939	0.571	0.841	16.011
																						Cep112	1.61787e-16	-1.6589	0.286	0.592	11.4862
																						Bcl7c	2.86554e-49	-1.65556	0.783	0.984	44.2379
																						Sh3pxd2a	7.49882e-30	-1.6554	0.602	0.866	24.8202
																						Cxcr4	6.29853e-19	-1.65018	0.311	0.589	13.8959
																						Iffo2	8.63102e-21	-1.64423	0.267	0.626	15.7591
																						Mpped2	5.18171e-24	-1.63873	0.627	0.875	18.9807
																						Psme2b	4.10077e-50	-1.63324	0.789	0.978	45.0823
																						Myb	3.32315e-21	-1.62916	0.161	0.526	16.1736
																						Pals2	9.14958e-41	-1.62624	0.87	0.994	35.7337
																						Cerk	1.07051e-30	-1.62573	0.447	0.841	25.6656
																						Map7d1	2.57774e-27	-1.62219	0.764	0.953	22.2839
																						Rgs5	4.36933e-12	-1.61992	0.019	0.237	7.05473
																						Hey1	6.94528e-31	-1.6192	0.466	0.894	25.8535
																						Kirrel2	3.97783e-20	-1.61509	0.248	0.595	15.0955
																						Nanos3	5.54694e-33	-1.61392	0.54	0.944	27.9511
																						Gna14	4.02248e-15	-1.6069	0.106	0.371	10.0906
																						Ftx	1.3305e-17	-1.60681	0.062	0.386	12.5711
																						Tcf3	4.85316e-58	-1.60669	0.981	1	53.0091
																						Acsl5	7.55457e-18	-1.60434	0.298	0.601	12.8169
																						Porcn	1.51101e-39	-1.59736	0.658	0.984	34.5159
																						Dusp5	1.2242e-19	-1.59672	0.317	0.595	14.6073
																						Pcgf5	3.13521e-30	-1.59375	0.783	0.972	25.1989
																						mt-Rnr2	7.57391e-89	-1.58859	1	1	83.8158
																						Pheta1	5.39373e-21	-1.58766	0.422	0.754	15.9633
																						Mki67	1.27853e-31	-1.57694	0.938	0.994	26.5884
																						Slc9a3r1	2.08409e-40	-1.57526	0.919	0.997	35.3762
																						Pcdh1	1.95965e-20	-1.57426	0.062	0.421	15.403
																						Adamts10	6.45388e-20	-1.56714	0.404	0.754	14.8853
																						Mbp	2.66274e-30	-1.56692	0.627	0.944	25.2698
																						Phf6	4.78029e-27	-1.56529	0.621	0.91	22.0157
																						Lpar6	6.77846e-17	-1.5647	0.267	0.48	11.864
																						Auts2	5.42835e-23	-1.56252	0.745	0.922	17.9605
																						Sox13	5.00301e-30	-1.55819	0.565	0.916	24.9959
																						Msx2	8.57241e-18	-1.55513	0.453	0.769	12.762
																						Ntn1	2.26081e-22	-1.5549	0.006	0.349	17.3409
																						Akap9	7.24127e-34	-1.55374	0.913	0.997	28.8353
																						Bst2	2.57466e-32	-1.54963	0.857	0.988	27.2844
																						Dock7	1.02184e-24	-1.54698	0.435	0.794	19.6858
																						Mogat2	8.47549e-16	-1.53854	0.286	0.604	10.767
																						Adgrg6	9.07748e-18	-1.53815	0.236	0.514	12.7372
																						Aasdh	2.10274e-22	-1.53635	0.646	0.913	17.3724
																						Mmd	1.23724e-14	-1.53312	0.354	0.611	9.60269
																						Slc5a3	1.20603e-12	-1.52877	0.453	0.636	7.61379
																						Crb3	2.36577e-28	-1.52173	0.522	0.922	23.3212
																						Fam222a	1.55921e-25	-1.51884	0.46	0.86	20.5022
																						Snord13	3.33053e-23	-1.5146	0.062	0.464	18.1726
																						Gle1	1.98575e-35	-1.51454	0.938	0.994	30.3972
																						Epb41l2	1.34013e-38	-1.51296	0.857	0.988	33.568
																						Plekhg2	8.36689e-13	-1.50131	0.559	0.738	7.77258
																						Fam83g	1.65101e-19	-1.48907	0.224	0.586	14.4774
																						Stard10	1.83909e-20	-1.48768	0.503	0.773	15.4305
																						Cotl1	5.88874e-42	-1.4855	0.919	1	36.9251
																						Dync2i1	1.34106e-22	-1.48306	0.491	0.819	17.5677
																						Kank1	1.09437e-20	-1.4795	0.627	0.894	15.656
																						C2cd5	3.52484e-25	-1.46951	0.832	0.963	20.148
																						Nr6a1	3.73904e-19	-1.46799	0.503	0.826	14.1224
																						Pcx	2.81135e-23	-1.46794	0.472	0.816	18.2462
																						Tst	4.20563e-31	-1.46443	0.727	0.975	26.0713
																						Grsf1	5.53957e-33	-1.46377	0.727	0.966	27.9517
																						Ifngr2	2.65497e-21	-1.46279	0.348	0.735	16.2711
																						Rasa2	2.2384e-24	-1.45754	0.59	0.882	19.3452
																						Tgif2	3.81925e-38	-1.4574	0.957	1	33.1132
																						Kcnc4	1.75158e-17	-1.45496	0.075	0.421	12.4517
																						Isg15	6.62678e-13	-1.45493	0	0.187	7.87384
																						Sox15	1.93581e-40	-1.45077	0.907	0.994	35.4083
																						Tnrc18	2.28672e-23	-1.45068	0.379	0.757	18.3359
																						Plcg2	4.58316e-22	-1.44721	0.621	0.907	17.034
																						Shb	8.34608e-25	-1.44646	0.528	0.872	19.7737
																						Htr1d	5.90258e-09	-1.44601	0.043	0.246	3.9241
																						Txlng	7.22019e-26	-1.44408	0.963	0.991	20.8366
																						Sfmbt2	9.50623e-15	-1.43952	0.596	0.844	9.71714
																						Mcf2l	2.26868e-15	-1.42953	0.416	0.651	10.3394
																						Cyth3	4.60696e-18	-1.42847	0.453	0.769	13.0317
																						Trabd	2.60816e-21	-1.42339	0.646	0.931	16.2788
																						Pnn	2.67881e-58	-1.4173	0.981	1	53.2672
																						Baiap2	9.67244e-18	-1.41128	0.516	0.826	12.7096
																						Pde7a	9.32989e-22	-1.40814	0.602	0.882	16.7253
																						Socs2	2.13853e-33	-1.40759	0.938	0.997	28.365
																						Setd2	1.98836e-29	-1.407	0.944	0.988	24.3966
																						Lin28a	1.00732e-32	-1.40646	0.671	0.981	27.692
																						Tagap1	9.79706e-16	-1.40506	0.925	0.978	10.704
																						Gas2l1	1.67727e-21	-1.40414	0.596	0.869	16.4705
																						Gm15564	2.71944e-55	-1.40281	1	1	50.2607
																						4930513N10Rik	1.32876e-25	-1.39871	0.46	0.829	20.5717
																						Zfp385b	5.28071e-14	-1.3968	0.05	0.33	8.97245
																						Rock2	1.62583e-29	-1.39636	0.758	0.953	24.4841
																						Habp4	3.3334e-14	-1.39271	0.435	0.67	9.17226
																						Rflna	8.70355e-13	-1.39256	0.161	0.427	7.75545
																						Ina	2.49154e-11	-1.39146	0.311	0.592	6.29868
																						Crebrf	7.12136e-17	-1.38824	0.354	0.695	11.8426
																						Igfbpl1	9.30184e-15	-1.38712	0.248	0.523	9.72657
																						Mtss1	6.87016e-33	-1.38671	0.882	0.994	27.8582
																						Dynll2	2.13512e-52	-1.38127	1	1	47.3657
																						Cenpf	6.98884e-19	-1.38122	0.988	1	13.8507
																						Phf13	1.73521e-32	-1.37609	0.745	0.96	27.4558
																						Nrk	5.92488e-08	-1.37096	0.137	0.346	2.92246
																						Cemip2	1.96002e-19	-1.36994	0.683	0.913	14.4029
																						Cask	8.82906e-11	-1.36706	0.329	0.561	5.74923
																						Bspry	7.94699e-14	-1.3661	0.267	0.533	8.79494
																						Mapk3	9.78235e-30	-1.36499	0.907	0.997	24.7047
																						Trim12c	2.76846e-20	-1.364	0.466	0.813	15.2529
																						Ptbp3	3.84211e-39	-1.36371	0.758	0.978	34.1106
																						Cds1	1.32403e-16	-1.36354	0.453	0.738	11.5732
																						Cldn5	7.26731e-10	-1.35949	0.05	0.265	4.83377
																						Kif3a	6.41864e-28	-1.35843	0.758	0.978	22.8877
																						Dpm1	5.8953e-17	-1.35773	0.559	0.788	11.9246
																						Rab25	6.32828e-13	-1.35731	0.379	0.648	7.89386
																						Itga1	7.7845e-18	-1.35719	0.025	0.333	12.8039
																						Ppfibp2	4.69782e-22	-1.35296	0.534	0.872	17.0232
																						Ptpn9	6.14463e-20	-1.35123	0.149	0.542	14.9066
																						Dnaaf3	5.10097e-22	-1.35035	0.553	0.882	16.9875
																						Zc3h13	3.43343e-39	-1.34798	0.901	1	34.1594
																						Serpinb9b	6.03973e-11	-1.346	0.255	0.517	5.91413
																						Pfkfb3	6.14084e-14	-1.3456	0.217	0.526	8.90692
																						Zfp750	2.45837e-18	-1.3447	0.224	0.601	13.3045
																						Epp13	1.71136e-24	-1.3441	0.503	0.897	19.4618
																						Vrtn	8.50434e-19	-1.34401	0.012	0.315	13.7655
																						Hectd1	5.36445e-36	-1.3407	0.87	0.984	30.9656
																						Gab2	1.47381e-16	-1.33871	0.043	0.368	11.5267
																						Herc1	2.79792e-30	-1.3348	0.932	1	25.2483
																						Pnrc1	1.28049e-18	-1.33322	0.416	0.717	13.5878
																						Cul7	2.71877e-25	-1.33097	0.733	0.969	20.2608
																						Gabpb2	2.42537e-21	-1.32818	0.783	0.96	16.3104
																						Speg	2.91689e-12	-1.32642	0.143	0.405	7.23022
																						St6galnac2	4.72313e-17	-1.32427	0.584	0.779	12.0209
																						B3gnt7	4.35469e-25	-1.32253	0.472	0.875	20.0562
																						Jak3	6.63719e-28	-1.31734	0.764	0.981	22.8732
																						Zdhhc20	2.75132e-28	-1.31596	0.882	0.997	23.2556
																						Exoc1	1.67338e-22	-1.31158	0.801	0.966	17.4715
																						Cecr2	5.38954e-32	-1.30743	0.957	0.997	26.9636
																						Letm1	2.61749e-27	-1.30653	0.839	0.984	22.2773
																						Igf2r	1.81618e-18	-1.3057	0.925	0.981	13.436
																						Helz	2.0961e-36	-1.30324	0.981	1	31.3737
																						Cspp1	1.83089e-27	-1.30317	0.938	0.997	22.4325
																						Hrob	1.00805e-23	-1.30034	0.845	0.984	18.6917
																						Mast4	9.26755e-15	-1.29834	0.453	0.695	9.72818
																						Ninj1	5.59283e-13	-1.29732	0.634	0.875	7.94751
																						Slc25a22	1.23645e-14	-1.2967	0.478	0.723	9.60297
																						Plekhg3	2.58995e-29	-1.29662	0.789	0.981	24.2819
																						Enpp3	4.85642e-21	-1.29609	0.516	0.879	16.0088
																						Junb	7.80427e-14	-1.29576	0.634	0.769	8.80281
																						Kif20b	1.03573e-19	-1.29574	0.95	0.988	14.6799
																						Tafa5	6.06879e-11	-1.29363	0.236	0.48	5.91204
																						Diaph1	2.8844e-33	-1.29334	0.932	0.994	28.2351
																						Vsir	1.26205e-14	-1.29137	0.05	0.333	9.59407
																						Zfp655	1.09483e-30	-1.28996	0.789	0.984	25.6558
																						Trib2	1.46618e-09	-1.28936	0.435	0.629	4.52896
																						AI413582	4.71367e-18	-1.28822	0.621	0.86	13.0218
																						Zbtb20	2.42271e-17	-1.28649	0.466	0.757	12.3108
																						Ptpre	3.03083e-13	-1.28523	0.081	0.368	8.21358
																						Fam110c	1.24411e-14	-1.28329	0.012	0.259	9.60029
																						Tnrc6b	1.43225e-22	-1.28198	0.677	0.875	17.5391
																						Suv39h1	1.71535e-13	-1.28084	0.665	0.872	8.46079
																						Marchf8	2.24114e-17	-1.27895	0.398	0.676	12.3447
																						N4bp2	1.0724e-23	-1.27696	0.689	0.928	18.6648
																						Cep164	9.2554e-28	-1.27633	0.826	0.988	22.7287
																						Ap1m2	1.56238e-20	-1.27152	0.391	0.81	15.5014
																						Brpf3	1.05367e-23	-1.27125	0.764	0.953	18.6724
																						Triobp	6.6847e-22	-1.26868	0.758	0.935	16.8701
																						Cd24a	1.42155e-11	-1.26685	0.547	0.782	6.54238
																						Ptges2	3.75788e-29	-1.2627	0.708	0.96	24.1202
																						Glis3	8.75092e-16	-1.26256	0.124	0.414	10.7531
																						S100a6	9.77859e-12	-1.25974	0.776	0.894	6.70487
																						Pdlim3	2.62895e-08	-1.25953	0.025	0.202	3.27536
																						Cdh3	6.22309e-22	-1.2593	0.472	0.85	16.9011
																						Arhgap19	9.814e-15	-1.25913	0.739	0.894	9.7033
																						Fzd7	1.13693e-20	-1.25786	0.646	0.875	15.6394
																						Hpgd	2.0247e-13	-1.25673	0.311	0.629	8.38878
																						Atxn1l	5.33065e-13	-1.25166	0.354	0.595	7.96836
																						Lamp1	3.65774e-49	-1.25111	1	1	44.1319
																						Zyx	1.69388e-08	-1.25029	0.304	0.548	3.46626
																						Enc1	2.60866e-31	-1.24882	0.87	0.997	26.2787
																						Tiparp	3.25672e-15	-1.2478	0.528	0.804	10.1824
																						Phc2	3.63989e-16	-1.2475	0.472	0.735	11.1341
																						Rbms1	6.65475e-11	-1.24367	0.677	0.794	5.87201
																						Fam214a	1.96276e-13	-1.24332	0.261	0.545	8.40228
																						Tspan6	1.02543e-13	-1.24183	0.398	0.704	8.68424
																						Nufip2	2.3887e-36	-1.24121	0.975	1	31.317
																						Chd4	1.3984e-51	-1.23989	1	1	46.5495
																						Rlim	2.17764e-33	-1.23984	0.863	1	28.3572
																						Ednra	3.65339e-15	-1.23508	0.006	0.255	10.1324
																						Znfx1	1.08368e-17	-1.23466	0.745	0.922	12.6602
																						Pds5b	5.44284e-22	-1.23395	0.77	0.935	16.9593
																						Mta1	1.14302e-30	-1.23363	0.851	0.984	25.6371
																						Cdyl	6.63952e-24	-1.23362	0.857	0.966	18.873
																						Crip2	2.36286e-32	-1.23198	0.876	0.997	27.3217
																						Ash1l	1.24485e-15	-1.2305	0.652	0.863	10.6
																						Fgfr3	2.69683e-12	-1.22927	0.143	0.421	7.26429
																						Zmynd19	2.50057e-27	-1.22761	0.919	0.984	22.2971
																						Aqr	2.30353e-32	-1.22751	0.963	1	27.3327
																						Larp1	7.11239e-47	-1.22746	0.975	1	41.8431
																						Retreg2	2.79324e-13	-1.22624	0.516	0.729	8.24903
																						E2f2	4.4357e-13	-1.22511	0.161	0.458	8.04818
																						Peg12	1.3748e-12	-1.22482	0.466	0.776	7.5569
																						Oga	9.89874e-44	-1.22338	0.988	1	38.6996
																						Prex1	5.69629e-13	-1.22291	0.36	0.583	7.93955
																						Fermt1	3.42594e-11	-1.2213	0.248	0.52	6.16036
																						Ppfia1	2.55203e-21	-1.21867	0.752	0.947	16.2883
																						Uhrf2	8.0509e-26	-1.21827	0.882	0.988	20.7893
																						Zdhhc9	2.13598e-11	-1.21757	0.373	0.592	6.36555
																						Gstm3	9.67953e-30	-1.21752	0.627	0.975	24.7093
																						Prickle1	7.18326e-12	-1.21654	0.205	0.452	6.83882
																						Nphs1	4.16362e-15	-1.21443	0.466	0.741	10.0757
																						Cyp1b1	3.52068e-11	-1.21184	0.112	0.333	6.14852
																						Lgr4	1.86399e-32	-1.21104	0.969	1	27.4247
																						Dsp	9.52828e-14	-1.21037	0.522	0.794	8.71613
																						Cdkn2aip	7.03602e-21	-1.2103	0.665	0.91	15.8478
																						Naprt	1.43279e-10	-1.20935	0.273	0.539	5.53896
																						Abcd1	1.25149e-14	-1.20881	0.404	0.723	9.59771
																						Srek1	5.17226e-26	-1.20736	0.925	1	20.9815
																						Sp8	5.7425e-09	-1.20536	0.012	0.171	3.93604
																						Sgpl1	2.19427e-32	-1.20446	0.963	0.994	27.3539
																						Rap2c	2.65991e-15	-1.20318	0.429	0.71	10.2703
																						Wdr48	1.74879e-23	-1.20196	0.72	0.963	18.4524
																						Frem2	6.7898e-14	-1.20184	0.161	0.43	8.86329
																						Smco4	1.68781e-14	-1.20052	0.391	0.645	9.46782
																						Cep89	2.30734e-20	-1.19767	0.87	0.975	15.332
																						Exoc6b	2.86275e-15	-1.1924	0.702	0.844	10.2384
																						Chdh	5.08295e-17	-1.1909	0.05	0.371	11.989
																						H2-K1	7.28816e-11	-1.19039	0.497	0.701	5.83253
																						Tmco4	2.42632e-11	-1.18838	0.404	0.648	6.31019
																						Gm3550	8.1699e-09	-1.18459	0.64	0.636	3.78293
																						Golgb1	4.2288e-28	-1.18363	0.963	0.994	23.0689
																						Nectin2	2.24628e-27	-1.1831	0.857	0.994	22.3437
																						Il17rb	1.30449e-09	-1.18291	0.087	0.302	4.5797
																						Rassf3	4.07034e-12	-1.18241	0.273	0.536	7.08551
																						Zfp36l2	2.66557e-14	-1.18214	0.466	0.726	9.26935
																						Marveld3	3.00978e-11	-1.18152	0.068	0.302	6.21661
																						Adgrl1	1.02202e-20	-1.1807	0.702	0.95	15.6857
																						Ubr5	1.73947e-44	-1.17965	0.994	1	39.4547
																						Foxo4	1.50776e-15	-1.17951	0.708	0.885	10.5168
																						Flywch2	4.02931e-12	-1.1787	0.224	0.458	7.08991
																						Spred1	1.16636e-08	-1.17816	0.311	0.464	3.62831
																						Aplp1	5.98226e-26	-1.17441	0.839	0.984	20.9183
																						Cd164l2	2.73535e-13	-1.17275	0.435	0.717	8.25813
																						Dock1	8.53585e-33	-1.17225	0.981	1	27.7639
																						Sclt1	1.19205e-12	-1.1718	0.205	0.502	7.61885
																						Parp10	1.57882e-12	-1.17007	0.081	0.368	7.49681
																						Ctf1	5.43172e-14	-1.16934	0.075	0.377	8.96021
																						Atg2a	7.87819e-19	-1.16818	0.82	0.935	13.7987
																						Ets1	1.4434e-08	-1.1657	0.075	0.287	3.53576
																						Rasa1	8.95429e-17	-1.16548	0.658	0.897	11.7431
																						Taf1	1.07807e-25	-1.16497	0.888	0.981	20.6625
																						Ddx60	4.46851e-11	-1.16381	0.025	0.227	6.04498
																						Apc	9.26197e-25	-1.16259	0.826	0.981	19.7284
																						Stx16	1.39262e-21	-1.16256	0.845	0.95	16.5513
																						Actc1	1.37883e-08	-1.16141	0	0.121	3.55563
																						Cnksr1	3.59653e-10	-1.16031	0.137	0.371	5.13926
																						Ttc21a	5.80949e-15	-1.15944	0.062	0.364	9.93101
																						Zdhhc8	2.36205e-13	-1.15917	0.36	0.589	8.32185
																						Gm9112	2.04346e-07	-1.15899	0.422	0.539	2.38478
																						Gsr	5.39729e-25	-1.15898	0.975	0.997	19.963
																						Arf5	2.8126e-25	-1.15884	0.913	0.966	20.246
																						Trp53bp1	3.71167e-23	-1.15706	0.727	0.963	18.1256
																						Tagap	1.92255e-13	-1.15688	0.671	0.769	8.41127
																						Celf4	7.89377e-12	-1.15681	0.155	0.417	6.79786
																						Xpo6	1.01766e-24	-1.15661	0.963	1	19.6875
																						Glrx2	3.00185e-30	-1.15435	0.981	1	25.2178
																						Mns1	1.7222e-17	-1.1519	0.689	0.9	12.4591
																						Rnf214	1.85356e-15	-1.15179	0.559	0.81	10.4271
																						Pnpla7	6.18151e-14	-1.15133	0.534	0.794	8.90405
																						Enpp4	3.70956e-13	-1.15096	0.435	0.71	8.12582
																						Zmym6	6.80855e-09	-1.15072	0.323	0.486	3.86209
																						Pafah1b2	2.91143e-28	-1.15055	0.857	0.978	23.231
																						Cdc7	2.07791e-16	-1.15027	0.739	0.944	11.3775
																						Tmem164	4.47645e-08	-1.14897	0.354	0.53	3.04421
																						Rapgef1	7.7954e-23	-1.14894	0.87	0.988	17.8033
																						Map4k3	3.11817e-16	-1.14858	0.677	0.872	11.2012
																						Rrbp1	4.21576e-37	-1.14853	0.988	1	32.0703
																						Syce2	2.52557e-34	-1.14716	0.994	1	29.2928
																						Fam171a1	2.89574e-10	-1.14688	0.211	0.442	5.23338
																						Rnf149	2.32198e-15	-1.14676	0.621	0.835	10.3293
																						Gata2	4.65856e-10	-1.14672	0.484	0.713	5.02689
																						Zfp523	3.80069e-11	-1.14644	0.379	0.517	6.11528
																						Slc23a2	1.94258e-16	-1.14499	0.578	0.857	11.4068
																						Wnk2	1.71021e-09	-1.14473	0.093	0.308	4.46209
																						Zer1	1.31081e-13	-1.14342	0.677	0.907	8.5776
																						Gale	6.2978e-14	-1.14339	0.665	0.916	8.89595
																						Abl2	2.25121e-23	-1.14231	0.932	0.994	18.3427
																						Inpp4a	2.98645e-10	-1.14023	0.578	0.773	5.21999
																						Ssh1	3.00946e-15	-1.13972	0.72	0.879	10.2167
																						Farp1	3.18583e-11	-1.1391	0.379	0.632	6.19192
																						Kat6a	3.2785e-17	-1.13571	0.783	0.919	12.1795
																						Zmym5	4.22738e-23	-1.13559	0.776	0.966	18.0691
																						Dnajc13	2.14669e-26	-1.13522	0.907	0.994	21.3634
																						Gm1673	3.97119e-12	-1.13506	0.211	0.492	7.09622
																						Dact1	3.09117e-11	-1.1342	0.255	0.508	6.20502
																						Mvp	8.57554e-12	-1.13351	0.652	0.844	6.76188
																						Gkap1	2.67962e-21	-1.13297	0.832	0.96	16.2671
																						Csrnp1	3.3375e-19	-1.13137	0.702	0.931	14.1717
																						Shf	1.46239e-11	-1.13113	0.255	0.539	6.53008
																						Map9	2.19244e-10	-1.1307	0.292	0.564	5.35422
																						Patj	2.47065e-10	-1.13063	0.366	0.604	5.30233
																						Samhd1	2.12563e-19	-1.1297	0.826	0.966	14.3677
																						Mpc1-ps	4.81034e-21	-1.12868	0.801	0.963	16.013
																						Ccdc191	5.17787e-16	-1.12719	0.745	0.919	10.981
																						Ror2	1.82385e-14	-1.12499	0.416	0.732	9.43415
																						Crebbp	1.40673e-23	-1.12468	0.888	0.984	18.5469
																						Il11ra1	8.05493e-11	-1.12443	0.255	0.455	5.78908
																						Rhob	9.06165e-09	-1.12227	0.497	0.67	3.73794
																						Gorasp1	8.26813e-14	-1.12214	0.503	0.766	8.77774
																						Tcf15	4.83087e-08	-1.12171	0.217	0.402	3.01112
																						Suco	4.42949e-15	-1.12171	0.689	0.872	10.0488
																						Psme1	5.08125e-30	-1.12168	0.988	0.997	24.9892
																						Nr1d2	1.74595e-13	-1.12113	0.342	0.598	8.45311
																						Znrf1	3.00189e-18	-1.11927	0.727	0.928	13.2177
																						Stx3	7.86819e-22	-1.11886	0.621	0.938	16.7993
																						Smarcd1	1.18032e-28	-1.11869	0.938	1	23.6231
																						Lcp1	6.89417e-15	-1.11831	0.385	0.754	9.85666
																						Dicer1	8.58523e-27	-1.11796	0.876	0.975	21.7614
																						Cnppd1	6.27362e-13	-1.11776	0.46	0.717	7.89763
																						Mrpl23-ps1	4.21017e-37	-1.1177	0.994	1	32.0708
																						Tmem150a	3.53839e-13	-1.11763	0.441	0.682	8.14634
																						Klhl22	1.55139e-17	-1.1174	0.894	0.981	12.5044
																						Kifc3	4.72099e-13	-1.11527	0.385	0.676	8.02111
																						Acp7	5.14723e-10	-1.1147	0.075	0.321	4.98357
																						Mkx	5.49247e-10	-1.11301	0.149	0.408	4.95538
																						Ank3	5.85929e-24	-1.11275	0.733	0.969	18.9273
																						Ankrd50	5.33082e-11	-1.10815	0.36	0.598	5.96835
																						Trh	4.08469e-07	-1.10814	0.311	0.514	2.08398
																						Baz1b	6.31067e-40	-1.10698	0.988	1	34.8951
																						Rad50	3.41386e-31	-1.10602	0.969	1	26.1619
																						Arhgef16	2.19351e-10	-1.10593	0.36	0.62	5.354
																						Rbm43	2.4552e-08	-1.10532	0.255	0.477	3.30506
																						Nktr	2.1907e-23	-1.10479	0.857	0.988	18.3546
																						Jund	3.33333e-19	-1.10427	0.857	0.935	14.1723
																						Fbxl12	2.19154e-17	-1.10411	0.621	0.866	12.3544
																						Zbtb10	1.29686e-16	-1.10368	0.602	0.857	11.5823
																						Nek2	1.93598e-24	-1.10269	0.944	0.997	19.4082
																						E2f8	5.43314e-10	-1.10241	0.571	0.779	4.96009
																						Uhrf1bp1	4.23069e-18	-1.10189	0.758	0.963	13.0687
																						Slc7a5	1.12039e-27	-1.10165	0.932	1	22.6458
																						Stk35	1.95434e-16	-1.10156	0.646	0.832	11.4041
																						Tgfa	3.39235e-12	-1.10036	0.025	0.255	7.16464
																						Tedc1	6.87115e-22	-1.10011	0.832	0.981	16.8581
																						Bmp7	2.08689e-08	-1.09979	0.404	0.595	3.37564
																						Crip1	5.24873e-33	-1.09943	0.957	1	27.9751
																						Omd	7.87977e-08	-1.09869	0.143	0.274	2.79863
																						Foxk1	4.33564e-10	-1.09737	0.354	0.53	5.05809
																						Abcg2	4.67701e-19	-1.09694	0.82	0.972	14.0252
																						Slpi	2.028e-10	-1.09663	0.012	0.19	5.38808
																						Atad2	2.5614e-30	-1.0966	0.988	1	25.2867
																						E130309D02Rik	1.42589e-14	-1.09621	0.578	0.81	9.54106
																						Ube3a	3.74804e-16	-1.09591	0.584	0.785	11.1213
																						Rnaset2a	6.12412e-32	-1.09587	1	1	26.9081
																						Mapkapk5	4.74143e-23	-1.09514	0.894	0.988	18.0192
																						Plekhg5	2.52527e-22	-1.09512	0.888	0.988	17.2928
																						Rab6b	2.78352e-11	-1.09491	0.248	0.558	6.25055
																						Hook1	2.61452e-21	-1.09429	0.795	0.96	16.2778
																						Dgcr2	1.77291e-17	-1.09411	0.789	0.941	12.4465
																						Acsl3	8.00504e-16	-1.09382	0.807	0.919	10.7918
																						Hnrnpul2	3.93309e-27	-1.09241	0.988	0.994	22.1004
																						Rps6ka3	1.01725e-11	-1.09109	0.522	0.688	6.68772
																						Ilrun	1.52442e-24	-1.0892	0.907	0.975	19.512
																						Prpf38b	1.69902e-25	-1.08735	0.981	1	20.4649
																						Rab3ip	5.57855e-16	-1.08724	0.814	0.966	10.9486
																						Plcl2	1.66438e-11	-1.08628	0.062	0.327	6.47389
																						Krcc1	1.84007e-18	-1.08626	0.609	0.903	13.4303
																						Tubgcp3	4.79808e-13	-1.08557	0.689	0.888	8.01408
																						Socs5	8.33023e-09	-1.08479	0.099	0.33	3.77449
																						Aifm3	1.77248e-11	-1.08466	0.13	0.427	6.44656
																						Xpo4	1.43477e-15	-1.08463	0.733	0.907	10.5384
																						Plcg1	5.56262e-19	-1.08389	0.826	0.96	13.9499
																						Sipa1l1	2.90338e-19	-1.08389	0.863	0.966	14.2322
																						Son	6.11775e-51	-1.08214	1	1	45.9086
																						Slc25a51	2.56324e-12	-1.08175	0.801	0.916	7.28635
																						Fam135a	4.7413e-14	-1.08122	0.41	0.707	9.01925
																						Aldh7a1	2.38482e-38	-1.08117	0.994	1	33.3177
																						Ralgds	1.47336e-16	-1.0801	0.696	0.919	11.5268
																						Arhgef2	7.20432e-26	-1.07928	0.913	0.997	20.8376
																						Gnptg	2.91161e-16	-1.07816	0.665	0.9	11.231
																						Shroom4	3.37693e-12	-1.07814	0.118	0.417	7.16662
																						H1f4	2.22046e-12	-1.07813	0.478	0.698	7.3487
																						Afap1	1.51953e-16	-1.07778	0.776	0.969	11.5134
																						AW549877	1.22409e-16	-1.07744	0.702	0.925	11.6073
																						Arl4c	3.44807e-07	-1.07697	0.155	0.371	2.15757
																						Mybbp1a	6.62493e-46	-1.07678	1	1	40.874
																						Braf	3.53852e-15	-1.07609	0.807	0.95	10.1463
																						Gpld1	2.1335e-09	-1.07175	0.155	0.368	4.36605
																						Gm47283	1.02388e-22	-1.07152	0.994	1	17.6849
																						Adgrl2	2.80052e-10	-1.07046	0.05	0.283	5.2479
																						Rgma	4.12667e-09	-1.06999	0.093	0.277	4.07954
																						Zfx	1.26749e-11	-1.06999	0.466	0.695	6.5922
																						Pcbp4	6.71228e-19	-1.06996	0.876	0.984	13.8683
																						Dhx33	1.57849e-14	-1.06978	0.683	0.857	9.4969
																						Pkp2	1.90275e-16	-1.06976	0.516	0.819	11.4158
																						Enkur	8.12423e-12	-1.06971	0.025	0.259	6.78536
																						Ktn1	1.88837e-28	-1.06942	0.981	1	23.4191
																						Slc7a7	2.8823e-08	-1.06938	0.298	0.489	3.2354
																						Sgsm2	2.22586e-12	-1.06688	0.416	0.657	7.34765
																						Ofd1	9.55167e-13	-1.06468	0.571	0.779	7.71506
																						Scaf11	1.5361e-31	-1.06449	0.969	1	26.5087
																						Tet1	2.99438e-25	-1.06434	0.988	0.997	20.2188
																						Zfp664	6.03773e-24	-1.06388	0.888	0.988	18.9143
																						Nol8	2.37877e-25	-1.06268	0.901	0.997	20.3188
																						Cbx2	3.32133e-13	-1.0614	0.516	0.738	8.17383
																						Prrc2c	7.75253e-47	-1.06125	1	1	41.8057
																						Ccdc14	2.02231e-12	-1.0604	0.64	0.822	7.3893
																						Icmt	5.46332e-12	-1.0603	0.491	0.682	6.95769
																						Zfp644	2.3716e-14	-1.05986	0.814	0.928	9.3201
																						Ap5b1	4.9185e-10	-1.05959	0.13	0.402	5.00331
																						Ncor2	8.07112e-23	-1.05906	0.957	0.994	17.7882
																						Nfic	1.11853e-08	-1.05813	0.335	0.517	3.6465
																						Vcan	4.7012e-12	-1.05768	0.317	0.097	7.02293
																						Espn	1.09512e-15	-1.05752	0.366	0.72	10.6557
																						Rgl2	2.11365e-17	-1.05732	0.882	0.991	12.3701
																						Atrx	1.81009e-42	-1.05724	1	1	37.4374
																						R3hcc1l	4.38588e-11	-1.05712	0.553	0.766	6.05309
																						Ptpn6	5.0842e-17	-1.05647	0.708	0.953	11.9889
																						Zfp770	4.62201e-09	-1.0556	0.416	0.607	4.03031
																						Has3	4.65745e-11	-1.05511	0.075	0.296	6.02699
																						Gstz1	1.11922e-18	-1.05361	0.596	0.919	13.6462
																						Nxnl2	2.01487e-09	-1.05346	0.025	0.221	4.3909
																						Obi1	5.33903e-09	-1.0521	0.18	0.402	3.96768
																						Traf5	2.5367e-09	-1.05202	0.081	0.308	4.29087
																						Ankrd49	2.38178e-12	-1.05156	0.578	0.835	7.31824
																						Nup153	2.31091e-19	-1.05151	0.783	0.963	14.3314
																						Rhof	1.28921e-11	-1.05135	0.248	0.539	6.58482
																						Xpnpep3	6.79632e-09	-1.05108	0.422	0.579	3.86287
																						Zfp263	5.99992e-13	-1.05091	0.795	0.95	7.917
																						Flrt3	3.21994e-08	-1.05053	0.093	0.274	3.1873
																						Ovol1	2.76754e-08	-1.04974	0.081	0.29	3.25305
																						Ptpn11	2.49989e-17	-1.04837	0.801	0.947	12.2972
																						Asph	5.60962e-14	-1.04697	0.584	0.835	8.94621
																						0610030E20Rik	2.84919e-09	-1.04488	0.354	0.539	4.24042
																						2610507B11Rik	8.82082e-28	-1.04485	0.963	1	22.7496
																						Etv5	3.85149e-35	-1.04349	1	0.997	30.1095
																						Tmem184b	1.05163e-21	-1.04345	0.801	0.956	16.6733
																						Ep300	1.9151e-23	-1.0429	0.888	0.972	18.413
																						Supt6	2.65116e-34	-1.04288	0.988	1	29.2717
																						4932438A13Rik	3.02154e-13	-1.04213	0.783	0.875	8.21491
																						Setd5	3.91654e-34	-1.04035	0.988	1	29.1022
																						Mycbp2	2.08814e-19	-1.04025	0.826	0.975	14.3754
																						Elmo2	1.0991e-17	-1.03994	0.752	0.96	12.6541
																						Tspan1	8.41414e-09	-1.03979	0.124	0.352	3.77013
																						Nbeal2	2.23016e-07	-1.03978	0.155	0.327	2.34681
																						Zfp839	2.73811e-12	-1.03949	0.565	0.794	7.25769
																						Spire1	6.4932e-12	-1.0389	0.609	0.838	6.88268
																						mt-Nd6	6.49237e-41	-1.03775	0.988	1	35.8827
																						Ung	1.69825e-20	-1.03671	0.981	1	15.4651
																						Adamts7	3.23835e-07	-1.03661	0.248	0.421	2.18482
																						Phykpl	1.37793e-11	-1.03565	0.671	0.819	6.55592
																						Hmgxb4	1.1917e-18	-1.03433	0.826	0.981	13.619
																						Git2	9.45247e-14	-1.03357	0.571	0.832	8.7196
																						Brca1	3.09504e-18	-1.03296	0.882	0.988	13.2045
																						Skp2	6.0986e-19	-1.03225	0.807	0.975	13.9099
																						Pask	3.35832e-12	-1.03188	0.863	0.944	7.16902
																						Bclaf3	8.08616e-22	-1.03147	0.957	1	16.7874
																						Dppa3	1.64095e-33	-1.03132	0.814	0.988	28.48
																						Tmem102	1.7577e-08	-1.03086	0.379	0.614	3.4502
																						Pphln1	1.58486e-19	-1.03042	0.702	0.941	14.4952
																						Rap1gds1	1.25553e-11	-1.03027	0.435	0.701	6.59632
																						Rps6kl1	1.4143e-12	-1.0296	0.596	0.866	7.5446
																						Rbbp6	8.52165e-24	-1.02952	0.925	0.994	18.7646
																						Fhod1	9.34092e-11	-1.02942	0.534	0.776	5.72475
																						Utp14b	1.26117e-11	-1.02865	0.534	0.692	6.59437
																						Mob1a	2.95919e-12	-1.02681	0.714	0.801	7.22397
																						Ecpas	1.6078e-11	-1.02649	0.578	0.776	6.48891
																						Slf2	3.33392e-21	-1.02575	0.876	0.975	16.1722
																						Nkain1	4.15206e-15	-1.02468	0.876	0.956	10.0769
																						Irgm1	1.73934e-10	-1.0226	0.193	0.445	5.45476
																						Cd2ap	1.07758e-17	-1.02103	0.82	0.966	12.6627
																						Sptb	1.08954e-10	-1.02027	0.087	0.355	5.6579
																						Cplane1	1.18497e-13	-1.02023	0.77	0.925	8.62144
																						Ptgs1	1.07918e-09	-1.01999	0.006	0.171	4.66205
																						Rictor	1.24311e-14	-1.01964	0.634	0.841	9.60063
																						Ulk3	6.4498e-09	-1.01904	0.224	0.399	3.8856
																						Itgb3	6.19675e-11	-1.01837	0.329	0.607	5.90298
																						Ppm1f	7.42054e-09	-1.01742	0.621	0.798	3.82471
																						Slc17a9	3.36965e-07	-1.01726	0.497	0.607	2.16756
																						Dedd2	5.02746e-10	-1.01504	0.509	0.763	4.99379
																						Usp34	1.17361e-18	-1.01388	0.925	0.994	13.6256
																						Mtmr3	1.31471e-16	-1.01368	0.727	0.913	11.5763
																						Trrap	1.9944e-23	-1.01323	0.957	1	18.3953
																						Mgat4b	4.98642e-11	-1.01214	0.255	0.523	5.99735
																						Slf1	1.52006e-13	-1.01017	0.658	0.879	8.51328
																						Pik3cb	4.30684e-14	-1.00954	0.72	0.9	9.06099
																						Ptpn12	2.45926e-12	-1.00952	0.652	0.854	7.30434
																						Ldlrap1	4.25881e-08	-1.00906	0.311	0.502	3.06585
																						Phf20l1	5.09407e-08	-1.00903	0.348	0.508	2.98808
																						Mdn1	5.47945e-35	-1.00877	1	1	29.9564
																						Myl6b	4.86018e-11	-1.00849	0.422	0.651	6.00849
																						Ppp3cb	1.09223e-17	-1.00832	0.801	0.944	12.6568
																						Dido1	4.82454e-19	-1.00828	0.963	0.994	14.0117
																						Ctdp1	1.76669e-16	-1.0081	0.845	0.969	11.448
																						Bod1l	1.10105e-17	-1.00797	0.857	0.975	12.6533
																						Serf1	9.27659e-14	-1.00674	0.565	0.72	8.72775
																						2410002F23Rik	2.01772e-14	-1.00614	0.894	0.966	9.39028
																						Stx17	1.22041e-08	-1.00577	0.224	0.461	3.60864
																						Dok1	1.10807e-08	-1.00449	0.28	0.449	3.65058
																						Utp20	4.80455e-29	-1.00406	0.963	0.997	24.0135
																						Tnks2	1.02844e-31	-1.00388	1	1	26.683
																						Cbx5	3.84394e-29	-1.00371	1	1	24.1104
																						Erc1	5.55858e-12	-1.00311	0.764	0.882	6.95018
																						Trip11	8.35909e-10	-1.00311	0.534	0.717	4.77298
																						Khdc1a	3.10452e-08	-1.00252	0.037	0.221	3.20315
																						Pnisr	6.18246e-24	-1.00181	0.981	1	18.904
																						Zfp36	3.50737e-08	-1.0013	0.323	0.53	3.15016
																						Gcc2	1.3845e-14	-1.0004	0.72	0.913	9.55385
																						Krtcap3	9.27039e-10	-1.00018	0.354	0.607	4.72805
