# Supplementary material for: Epiblast-like stem cells established by Wnt/β-catenin signaling manifest distinct features of formative pluripotency and germline competence
Source: Cell Rep. Author manuscript; Available in PMC 2023 Mar 20. (PMC10026833; doi:10.1016/j.celrep.2023.112021)
Supplement: 7 [file NIHMS1870546-supplement-7.xlsx]

## Sheet: Sheet1
Table S6. List of qPCR primers. Related to STAR Methods RT-qPCR.
Gene	Forward sequence	Reverse sequence
Rex1	ACGAGTGGCAGTTTCTTCTTGGGA	TATGACTCACTTCCAGGGGGCACT
Esrrb	CAGGCAAGGATGACAGACG	GAGACAGCACGAAGGACTGC
Nanog	CTTTCACCTATTAAGGTGCTTGC	TGGCATCGGTTCATCATGGTAC
Sox2	CATGAGAGCAAGTACTGGCAAG	CCAACGATATCAACCTGCATGG
Oct4	GATGCTGTGAGCCAAGGCAAG	GGCTCCTGATCAACAGCATCAC
Sox17	GCCAAAGACGAACGCAAG	GCTTCTCTGCCAAGGTCAAC
Gata6	TGCAAGATTGCATCATGACAGA	TGACCTCAGATCAGCCACGTTA
Foxa2	GAGCCGTGAAGATGGAAGG	TGCTCATGTATGTGTTCATGC
Fgf5	AAGTAGCGCGACGTTTTCTTC	CTGGAAACTGCTATGTTCCGAG
T	ATCAGAGTCCTTTGCTAGGTAG	GTTACAATCTTCTGGCTATGC
Eomes	TCGCTGTGACGGCCTACCAA	AGGGGAATCCGTGGGAGATGGA
Sox1	GTGACATCTGCCCCCATC	GAGGCCAGTCTGGTGTCAG
Tubb3	GCGGCAACTATGTAGGGGAC	GCCTGAATAGGTGTCCAAAGGC
Ppia	TTACCCATCAAACCATTCCTTCTG	AACCCAAAGAACTTCAGTGAGAGC
